# Supplementary material for: 3,8-Bis(4-chloro­phen­yl)-4,7-dimethyl­tricyclo­[4.2.2.02,5]deca-3,7-diene
Source: Acta Crystallogr Sect E Struct Rep Online. 2008 Feb 6;64(Pt 3):o545. doi: 10.1107/S1600536808003206 (PMC2960769; doi:10.1107/S1600536808003206)
Supplement: Supplementary file 1 [file e-64-0o545-sup1.cif]

##############################################################################
###                                                                        ###
###        Electronic paper (Acta Crystallographica Section E)             ###
###                                                                        ###
##############################################################################
#                                                                            #
# This CIF contains the data in a paper accepted for publication in Acta     #
# Crystallographica Section E. It conforms to the requirements of Notes      #
# for Authors for Section E, and has been peer reviewed under the auspices   #
# of the IUCr Commission on Journals.                                        #
#                                                                            #
# Full details of the Crystallographic Information File format               #
# are given in the paper "The Crystallographic Information File (CIF):       #
# a New Standard Archive File for Crystallography" by S. R. Hall, F. H.      #
# Allen and I. D. Brown [Acta Cryst. (1991), A47, 655-685].                  #
#                                                                            #
# The current version of the core CIF dictionary is obtainable from          #
# ftp://ftp.iucr.org/pub/cif_core.dic. The current version number is 2.1.    #
#                                                                            #
# Software is freely available for graphical display of the structure(s) in  #
# this CIF.  For information consult the CIF home page http://www.iucr.org/  #
# cif/home.html                                                              #
#                                                                            #
##############################################################################
                                             
data_global
_audit_creation_method     'SHELXL97'
_journal_date_recd_electronic     2008-01-26
_journal_date_accepted     2008-01-29
_journal_name_full     'Acta Crystallographica, Section E'
_journal_year     2008
_journal_volume     64
_journal_issue      3
_journal_page_first     o545
_journal_page_last     o545
_journal_paper_category     QO
_journal_coeditor_code     SJ2459
_publ_contact_author_name     'Tomura, Masaaki'
_publ_contact_author_address
;
Institute for Molecular Science
Myodaiji, Okazaki 444-8585, Japan
;
_publ_contact_author_email     tomura@ims.ac.jp
_publ_contact_author_fax     '+81-564-53-5728'
_publ_contact_author_phone     '+81-564-55-7486'
_publ_section_title
;
3,8-Bis(4-chlorophenyl)-4,7-dimethyltricyclo[4.2.2.0^2,5^]deca-3,7-diene
;
loop_
    _publ_author_name
    _publ_author_address
    'Tomura, Masaaki'
;
Institute for Molecular Science
Myodaiji
Okazaki 444-8585
Japan
;
    'Yamashita, Yoshiro'
;
Department of Electronic Chemistry
Interdisciplinary Graduate School of Science and Engineering
Tokyo Institute of Technology
Nagatsuta
Midori-ku
Yokohama 226-8502
Japan
;
data_I
_chemical_name_systematic
;
3,8-Bis(4-chlorophenyl)-4,7-dimethyltricyclo[4.2.2.0^2,5^]deca-3,7-diene
;
_chemical_name_common     ?
_chemical_formula_moiety     'C24 H22 Cl2'
_chemical_formula_sum     'C24 H22 Cl2'
_chemical_formula_iupac     'C24 H22 Cl2'
_chemical_formula_weight     381.32
_chemical_melting_point     ?
_symmetry_cell_setting     monoclinic
_symmetry_space_group_name_H-M     'P 21/c'
_symmetry_space_group_name_Hall     '-P 2ybc'
loop_
    _symmetry_equiv_pos_as_xyz
    'x, y, z'
    '-x, y+1/2, -z+1/2'
    '-x, -y, -z'
    'x, -y-1/2, z-1/2'
_cell_length_a     8.3389(7)
_cell_length_b     21.2224(12)
_cell_length_c     11.6074(13)
_cell_angle_alpha     90.00
_cell_angle_beta     103.732(7)
_cell_angle_gamma     90.00
_cell_volume     1995.5(3)
_cell_formula_units_Z     4
_cell_measurement_reflns_used     25
_cell_measurement_theta_min     22.72
_cell_measurement_theta_max     42.58
_cell_measurement_temperature     295.0(10)
_exptl_crystal_description     'block'
_exptl_crystal_colour     'colorless'
_exptl_crystal_size_max     0.48
_exptl_crystal_size_mid     0.35
_exptl_crystal_size_min     0.25
_exptl_crystal_density_diffrn     1.269
_exptl_crystal_density_meas     ?
_exptl_crystal_density_method     'not measured'
_exptl_crystal_F_000     800
_exptl_absorpt_coefficient_mu     2.937
_exptl_absorpt_correction_type     psi-scan
_exptl_absorpt_process_details     '(North <i>et al.</i>,  1968)'
_exptl_absorpt_correction_T_min     0.3280
_exptl_absorpt_correction_T_max     0.4840
_exptl_special_details
;
;
_diffrn_ambient_temperature     295.0(10)
_diffrn_radiation_type     'Cu K\a'
_diffrn_radiation_wavelength     1.54178
_diffrn_radiation_monochromator     graphite
_diffrn_measurement_device_type     'Enraf--Nonius CAD-4'
_diffrn_measurement_device     '\k-geometry diffractometer'
_diffrn_measurement_method     '\w-2\q'
_diffrn_reflns_number     4348
_diffrn_reflns_av_R_equivalents     0.0212
_diffrn_reflns_av_sigmaI/netI     0.0221
_diffrn_reflns_theta_min     4.17
_diffrn_reflns_theta_max     74.22
_diffrn_reflns_theta_full     74.22
_diffrn_measured_fraction_theta_max     1.000
_diffrn_measured_fraction_theta_full     1.000
_diffrn_reflns_limit_h_min     0
_diffrn_reflns_limit_h_max     10
_diffrn_reflns_limit_k_min     0
_diffrn_reflns_limit_k_max     26
_diffrn_reflns_limit_l_min     -14
_diffrn_reflns_limit_l_max     14
_diffrn_standards_number     3
_diffrn_standards_interval_time     120
_diffrn_standards_decay_%     1.30
_refine_special_details
;
 Refinement of F^2^ against ALL reflections.  The weighted R-factor wR and
 goodness of fit S are based on F^2^, conventional R-factors R are based
 on F, with F set to zero for negative F^2^. The threshold expression of
 F^2^ > 2sigma(F^2^) is used only for calculating R-factors(gt) etc. and is
 not relevant to the choice of reflections for refinement.  R-factors based
 on F^2^ are statistically about twice as large as those based on F, and R-
 factors based on ALL data will be even larger.
;
_reflns_number_total     4070
_reflns_number_gt     2872
_reflns_threshold_expression     'I>2\s(I)'
_refine_ls_structure_factor_coef     Fsqd
_refine_ls_matrix_type     full
_refine_ls_R_factor_all     0.0761
_refine_ls_R_factor_gt     0.0501
_refine_ls_wR_factor_gt     0.1409
_refine_ls_wR_factor_ref     0.1599
_refine_ls_goodness_of_fit_ref     1.038
_refine_ls_restrained_S_all     1.038
_refine_ls_number_reflns     4070
_refine_ls_number_parameters     237
_refine_ls_number_restraints     0
_refine_ls_hydrogen_treatment     constr
_refine_ls_weighting_scheme     calc
_refine_ls_weighting_details
          'calc w=1/[\s^2^(Fo^2^)+(0.0822P)^2^+0.357P] where P=(Fo^2^+2Fc^2^)/3'
_atom_sites_solution_hydrogens     geom
_atom_sites_solution_primary     direct
_atom_sites_solution_secondary     difmap
_refine_ls_shift/su_max     0.007
_refine_ls_shift/su_mean     <0.001
_refine_diff_density_max     0.202
_refine_diff_density_min     -0.325
_refine_ls_extinction_method     none
loop_
    _atom_type_symbol
    _atom_type_description
    _atom_type_scat_dispersion_real
    _atom_type_scat_dispersion_imag
    _atom_type_scat_source
    'C' 'C' 0.0181 0.0091
                         'International Tables Vol C Tables 4.2.6.8 and 6.1.1.4'
    'H' 'H' 0.0000 0.0000
                         'International Tables Vol C Tables 4.2.6.8 and 6.1.1.4'
    'Cl' 'Cl' 0.3639 0.7018
                         'International Tables Vol C Tables 4.2.6.8 and 6.1.1.4'
_computing_data_collection     'CAD-4 EXPRESS (Enraf--Nonius, 1992)'
_computing_cell_refinement     'CAD-4 EXPRESS (Enraf--Nonius, 1992)'
_computing_data_reduction     'TEXSAN (Rigaku/MSC, 2000)'
_computing_structure_solution     'SHELXS97 (Sheldrick, 2008)'
_computing_structure_refinement     'SHELXL97 (Sheldrick, 2008)'
_computing_molecular_graphics     'PLATON (Spek, 2003)'
_computing_publication_material     'SHELXL97 (Sheldrick, 2008)'
loop_
    _atom_site_type_symbol
    _atom_site_label
    _atom_site_fract_x
    _atom_site_fract_y
    _atom_site_fract_z
    _atom_site_U_iso_or_equiv
    _atom_site_adp_type
    _atom_site_calc_flag
    _atom_site_refinement_flags
    _atom_site_occupancy
    _atom_site_disorder_assembly
    _atom_site_disorder_group
    Cl Cl1 0.49013(12) 0.19930(4) 1.21790(6) 0.1028(3) Uani d . 1 . .
    Cl Cl2 1.19192(12) 0.35095(4) 0.98762(11) 0.1347(4) Uani d . 1 . .
    C C1 0.7177(3) 0.00447(11) 0.7920(3) 0.0761(7) Uani d . 1 . .
    C C2 0.6407(3) 0.05850(10) 0.8097(2) 0.0661(5) Uani d . 1 . .
    C C3 0.5989(3) 0.07597(11) 0.6796(2) 0.0652(5) Uani d . 1 . .
    H H3 0.4802 0.0750 0.6432 0.078 Uiso calc R 1 . .
    C C4 0.6896(3) 0.01375(11) 0.6609(2) 0.0749(7) Uani d . 1 . .
    H H4 0.6163 -0.0179 0.6144 0.090 Uiso calc R 1 . .
    C C5 0.8386(3) 0.03011(12) 0.6096(2) 0.0753(7) Uani d . 1 . .
    H H5 0.9014 -0.0079 0.6011 0.090 Uiso calc R 1 . .
    C C6 0.9467(3) 0.07722(11) 0.6897(2) 0.0656(5) Uani d . 1 . .
    C C7 0.8686(2) 0.13047(10) 0.70463(19) 0.0600(5) Uani d . 1 . .
    C C8 0.6880(2) 0.13196(11) 0.63804(19) 0.0618(5) Uani d . 1 . .
    H H8 0.6364 0.1719 0.6515 0.074 Uiso calc R 1 . .
    C C9 0.6785(3) 0.12218(14) 0.5049(2) 0.0793(7) Uani d . 1 . .
    H H9A 0.5639 0.1196 0.4614 0.095 Uiso calc R 1 . .
    H H9B 0.7290 0.1576 0.4743 0.095 Uiso calc R 1 . .
    C C10 0.7692(3) 0.06101(14) 0.4880(2) 0.0858(8) Uani d . 1 . .
    H H10A 0.8585 0.0704 0.4503 0.103 Uiso calc R 1 . .
    H H10B 0.6934 0.0323 0.4372 0.103 Uiso calc R 1 . .
    C C11 0.8109(4) -0.04637(13) 0.8691(3) 0.1037(10) Uani d . 1 . .
    H H11A 0.9228 -0.0472 0.8609 0.156 Uiso calc R 1 . .
    H H11B 0.7596 -0.0863 0.8455 0.156 Uiso calc R 1 . .
    H H11C 0.8102 -0.0382 0.9503 0.156 Uiso calc R 1 . .
    C C12 1.1250(3) 0.06200(12) 0.7406(3) 0.0787(7) Uani d . 1 . .
    H H12A 1.1803 0.0985 0.7801 0.118 Uiso calc R 1 . .
    H H12B 1.1756 0.0497 0.6779 0.118 Uiso calc R 1 . .
    H H12C 1.1333 0.0281 0.7964 0.118 Uiso calc R 1 . .
    C C13 0.6085(3) 0.09224(10) 0.9117(2) 0.0617(5) Uani d . 1 . .
    C C14 0.5426(3) 0.15260(11) 0.8976(2) 0.0721(6) Uani d . 1 . .
    H H14 0.5194 0.1709 0.8227 0.086 Uiso calc R 1 . .
    C C15 0.5102(3) 0.18636(12) 0.9912(2) 0.0759(6) Uani d . 1 . .
    H H15 0.4683 0.2271 0.9798 0.091 Uiso calc R 1 . .
    C C16 0.5404(3) 0.15904(12) 1.1008(2) 0.0710(6) Uani d . 1 . .
    C C17 0.6047(4) 0.09927(14) 1.1188(2) 0.0875(8) Uani d . 1 . .
    H H17 0.6248 0.0809 1.1936 0.105 Uiso calc R 1 . .
    C C18 0.6390(4) 0.06678(12) 1.0248(2) 0.0838(7) Uani d . 1 . .
    H H18 0.6840 0.0266 1.0375 0.101 Uiso calc R 1 . .
    C C19 0.9420(3) 0.18508(10) 0.77687(19) 0.0574(5) Uani d . 1 . .
    C C20 0.9320(3) 0.24474(12) 0.7278(2) 0.0772(7) Uani d . 1 . .
    H H20 0.8739 0.2505 0.6496 0.093 Uiso calc R 1 . .
    C C21 1.0060(4) 0.29581(13) 0.7920(3) 0.0924(9) Uani d . 1 . .
    H H21 0.9986 0.3355 0.7573 0.111 Uiso calc R 1 . .
    C C22 1.0901(3) 0.28762(13) 0.9069(3) 0.0810(7) Uani d . 1 . .
    C C23 1.0954(3) 0.23022(14) 0.9607(2) 0.0826(7) Uani d . 1 . .
    H H23 1.1486 0.2256 1.0403 0.099 Uiso calc R 1 . .
    C C24 1.0210(3) 0.17907(12) 0.8956(2) 0.0736(6) Uani d . 1 . .
    H H24 1.0239 0.1400 0.9321 0.088 Uiso calc R 1 . .
loop_
    _atom_site_aniso_label
    _atom_site_aniso_U_11
    _atom_site_aniso_U_22
    _atom_site_aniso_U_33
    _atom_site_aniso_U_12
    _atom_site_aniso_U_13
    _atom_site_aniso_U_23
    Cl1 0.1386(7) 0.1011(5) 0.0714(4) -0.0031(5) 0.0303(4) -0.0133(3)
    Cl2 0.1042(6) 0.0980(6) 0.1974(11) -0.0306(5) 0.0271(6) -0.0685(6)
    C1 0.0663(14) 0.0549(12) 0.1071(19) 0.0000(10) 0.0209(13) -0.0022(12)
    C2 0.0562(12) 0.0574(12) 0.0851(15) 0.0019(9) 0.0176(11) 0.0013(11)
    C3 0.0487(10) 0.0662(12) 0.0783(14) 0.0005(9) 0.0103(10) -0.0110(11)
    C4 0.0571(12) 0.0666(14) 0.1002(18) -0.0060(10) 0.0171(12) -0.0246(13)
    C5 0.0591(12) 0.0737(14) 0.0931(17) 0.0031(11) 0.0181(12) -0.0285(13)
    C6 0.0520(11) 0.0691(13) 0.0746(14) 0.0025(10) 0.0127(10) -0.0114(11)
    C7 0.0524(11) 0.0636(12) 0.0625(12) 0.0005(9) 0.0110(9) -0.0040(9)
    C8 0.0530(11) 0.0680(12) 0.0626(12) 0.0069(9) 0.0104(9) -0.0029(10)
    C9 0.0639(13) 0.108(2) 0.0635(13) 0.0046(13) 0.0109(11) -0.0095(13)
    C10 0.0675(14) 0.113(2) 0.0764(16) -0.0002(14) 0.0156(12) -0.0309(15)
    C11 0.101(2) 0.0642(15) 0.150(3) 0.0211(14) 0.039(2) 0.0158(17)
    C12 0.0565(12) 0.0775(15) 0.0983(18) 0.0090(11) 0.0107(12) -0.0098(13)
    C13 0.0554(11) 0.0564(11) 0.0729(13) 0.0017(9) 0.0141(10) 0.0067(10)
    C14 0.0868(16) 0.0643(13) 0.0687(13) 0.0126(11) 0.0255(12) 0.0139(11)
    C15 0.0925(17) 0.0610(13) 0.0795(15) 0.0102(12) 0.0308(13) 0.0075(11)
    C16 0.0742(14) 0.0717(14) 0.0666(13) -0.0071(11) 0.0157(11) -0.0029(11)
    C17 0.105(2) 0.0858(17) 0.0691(15) 0.0102(16) 0.0156(14) 0.0184(13)
    C18 0.0937(18) 0.0691(15) 0.0869(17) 0.0185(13) 0.0180(14) 0.0162(13)
    C19 0.0526(10) 0.0575(11) 0.0636(12) 0.0002(8) 0.0163(9) -0.0031(9)
    C20 0.0820(16) 0.0708(15) 0.0762(15) -0.0063(12) 0.0137(12) 0.0103(12)
    C21 0.095(2) 0.0620(14) 0.121(2) -0.0147(13) 0.0270(18) 0.0067(15)
    C22 0.0630(14) 0.0708(15) 0.112(2) -0.0092(11) 0.0267(14) -0.0259(15)
    C23 0.0796(17) 0.0903(18) 0.0723(15) -0.0016(13) 0.0067(12) -0.0191(14)
    C24 0.0837(16) 0.0633(13) 0.0685(14) -0.0029(11) 0.0075(12) 0.0006(11)
_geom_special_details
;
 All esds (except the esd in the dihedral angle between two l.s. planes)
 are estimated using the full covariance matrix.  The cell esds are taken
 into account individually in the estimation of esds in distances, angles
 and torsion angles; correlations between esds in cell parameters are only
 used when they are defined by crystal symmetry.  An approximate (isotropic)
 treatment of cell esds is used for estimating esds involving l.s. planes.
;
loop_
    _geom_bond_atom_site_label_1
    _geom_bond_atom_site_label_2
    _geom_bond_site_symmetry_2
    _geom_bond_distance
    _geom_bond_publ_flag
    Cl1 C16 . 1.739(3) ?
    Cl2 C22 . 1.740(3) ?
    C1 C2 . 1.353(3) ?
    C1 C11 . 1.496(4) ?
    C1 C4 . 1.496(4) ?
    C2 C13 . 1.462(3) ?
    C2 C3 . 1.513(3) ?
    C3 C8 . 1.538(3) ?
    C3 C4 . 1.562(3) ?
    C3 H3 . 0.9800 ?
    C4 C5 . 1.540(3) ?
    C4 H4 . 0.9800 ?
    C5 C6 . 1.510(3) ?
    C5 C10 . 1.539(4) ?
    C5 H5 . 0.9800 ?
    C6 C7 . 1.336(3) ?
    C6 C12 . 1.499(3) ?
    C7 C19 . 1.476(3) ?
    C7 C8 . 1.521(3) ?
    C8 C9 . 1.543(3) ?
    C8 H8 . 0.9800 ?
    C9 C10 . 1.538(4) ?
    C9 H9A . 0.9700 ?
    C9 H9B . 0.9700 ?
    C10 H10A . 0.9700 ?
    C10 H10B . 0.9700 ?
    C11 H11A . 0.9600 ?
    C11 H11B . 0.9600 ?
    C11 H11C . 0.9600 ?
    C12 H12A . 0.9600 ?
    C12 H12B . 0.9600 ?
    C12 H12C . 0.9600 ?
    C13 C18 . 1.386(3) ?
    C13 C14 . 1.388(3) ?
    C14 C15 . 1.381(3) ?
    C14 H14 . 0.9300 ?
    C15 C16 . 1.366(3) ?
    C15 H15 . 0.9300 ?
    C16 C17 . 1.374(4) ?
    C17 C18 . 1.377(4) ?
    C17 H17 . 0.9300 ?
    C18 H18 . 0.9300 ?
    C19 C20 . 1.383(3) ?
    C19 C24 . 1.385(3) ?
    C20 C21 . 1.376(4) ?
    C20 H20 . 0.9300 ?
    C21 C22 . 1.363(4) ?
    C21 H21 . 0.9300 ?
    C22 C23 . 1.365(4) ?
    C23 C24 . 1.383(3) ?
    C23 H23 . 0.9300 ?
    C24 H24 . 0.9300 ?
loop_
    _geom_angle_atom_site_label_1
    _geom_angle_atom_site_label_2
    _geom_angle_atom_site_label_3
    _geom_angle_site_symmetry_1
    _geom_angle_site_symmetry_3
    _geom_angle
    _geom_angle_publ_flag
    C2 C1 C11 . . 135.9(3) ?
    C2 C1 C4 . . 94.5(2) ?
    C11 C1 C4 . . 129.5(2) ?
    C1 C2 C13 . . 136.3(2) ?
    C1 C2 C3 . . 93.5(2) ?
    C13 C2 C3 . . 130.17(19) ?
    C2 C3 C8 . . 119.23(18) ?
    C2 C3 C4 . . 85.80(18) ?
    C8 C3 C4 . . 108.89(17) ?
    C2 C3 H3 . . 113.3 ?
    C8 C3 H3 . . 113.3 ?
    C4 C3 H3 . . 113.3 ?
    C1 C4 C5 . . 118.5(2) ?
    C1 C4 C3 . . 86.23(18) ?
    C5 C4 C3 . . 109.0(2) ?
    C1 C4 H4 . . 113.4 ?
    C5 C4 H4 . . 113.4 ?
    C3 C4 H4 . . 113.4 ?
    C6 C5 C10 . . 108.8(2) ?
    C6 C5 C4 . . 109.20(19) ?
    C10 C5 C4 . . 106.8(2) ?
    C6 C5 H5 . . 110.6 ?
    C10 C5 H5 . . 110.6 ?
    C4 C5 H5 . . 110.6 ?
    C7 C6 C12 . . 126.8(2) ?
    C7 C6 C5 . . 113.71(19) ?
    C12 C6 C5 . . 119.4(2) ?
    C6 C7 C19 . . 126.06(19) ?
    C6 C7 C8 . . 113.95(19) ?
    C19 C7 C8 . . 119.98(18) ?
    C7 C8 C3 . . 108.55(18) ?
    C7 C8 C9 . . 108.40(18) ?
    C3 C8 C9 . . 107.24(19) ?
    C7 C8 H8 . . 110.8 ?
    C3 C8 H8 . . 110.8 ?
    C9 C8 H8 . . 110.8 ?
    C10 C9 C8 . . 109.4(2) ?
    C10 C9 H9A . . 109.8 ?
    C8 C9 H9A . . 109.8 ?
    C10 C9 H9B . . 109.8 ?
    C8 C9 H9B . . 109.8 ?
    H9A C9 H9B . . 108.3 ?
    C9 C10 C5 . . 109.39(19) ?
    C9 C10 H10A . . 109.8 ?
    C5 C10 H10A . . 109.8 ?
    C9 C10 H10B . . 109.8 ?
    C5 C10 H10B . . 109.8 ?
    H10A C10 H10B . . 108.2 ?
    C1 C11 H11A . . 109.5 ?
    C1 C11 H11B . . 109.5 ?
    H11A C11 H11B . . 109.5 ?
    C1 C11 H11C . . 109.5 ?
    H11A C11 H11C . . 109.5 ?
    H11B C11 H11C . . 109.5 ?
    C6 C12 H12A . . 109.5 ?
    C6 C12 H12B . . 109.5 ?
    H12A C12 H12B . . 109.5 ?
    C6 C12 H12C . . 109.5 ?
    H12A C12 H12C . . 109.5 ?
    H12B C12 H12C . . 109.5 ?
    C18 C13 C14 . . 116.7(2) ?
    C18 C13 C2 . . 123.2(2) ?
    C14 C13 C2 . . 120.0(2) ?
    C15 C14 C13 . . 122.2(2) ?
    C15 C14 H14 . . 118.9 ?
    C13 C14 H14 . . 118.9 ?
    C16 C15 C14 . . 119.0(2) ?
    C16 C15 H15 . . 120.5 ?
    C14 C15 H15 . . 120.5 ?
    C15 C16 C17 . . 120.9(2) ?
    C15 C16 Cl1 . . 119.6(2) ?
    C17 C16 Cl1 . . 119.5(2) ?
    C16 C17 C18 . . 119.3(2) ?
    C16 C17 H17 . . 120.4 ?
    C18 C17 H17 . . 120.4 ?
    C17 C18 C13 . . 122.0(2) ?
    C17 C18 H18 . . 119.0 ?
    C13 C18 H18 . . 119.0 ?
    C20 C19 C24 . . 117.5(2) ?
    C20 C19 C7 . . 120.6(2) ?
    C24 C19 C7 . . 121.9(2) ?
    C21 C20 C19 . . 121.5(2) ?
    C21 C20 H20 . . 119.2 ?
    C19 C20 H20 . . 119.2 ?
    C22 C21 C20 . . 119.3(3) ?
    C22 C21 H21 . . 120.3 ?
    C20 C21 H21 . . 120.3 ?
    C21 C22 C23 . . 121.0(2) ?
    C21 C22 Cl2 . . 120.0(2) ?
    C23 C22 Cl2 . . 119.0(2) ?
    C22 C23 C24 . . 119.2(2) ?
    C22 C23 H23 . . 120.4 ?
    C24 C23 H23 . . 120.4 ?
    C23 C24 C19 . . 121.2(2) ?
    C23 C24 H24 . . 119.4 ?
    C19 C24 H24 . . 119.4 ?
loop_
    _geom_torsion_atom_site_label_1
    _geom_torsion_atom_site_label_2
    _geom_torsion_atom_site_label_3
    _geom_torsion_atom_site_label_4
    _geom_torsion_site_symmetry_1
    _geom_torsion_site_symmetry_2
    _geom_torsion_site_symmetry_3
    _geom_torsion_site_symmetry_4
    _geom_torsion
    _geom_torsion_publ_flag
    C11 C1 C2 C13 . . . . -1.7(5) ?
    C4 C1 C2 C13 . . . . -177.6(3) ?
    C11 C1 C2 C3 . . . . 176.4(3) ?
    C4 C1 C2 C3 . . . . 0.50(19) ?
    C1 C2 C3 C8 . . . . -109.8(2) ?
    C13 C2 C3 C8 . . . . 68.5(3) ?
    C1 C2 C3 C4 . . . . -0.48(18) ?
    C13 C2 C3 C4 . . . . 177.8(2) ?
    C2 C1 C4 C5 . . . . 109.1(2) ?
    C11 C1 C4 C5 . . . . -67.2(3) ?
    C2 C1 C4 C3 . . . . -0.48(18) ?
    C11 C1 C4 C3 . . . . -176.8(3) ?
    C2 C3 C4 C1 . . . . 0.43(16) ?
    C8 C3 C4 C1 . . . . 119.93(19) ?
    C2 C3 C4 C5 . . . . -118.5(2) ?
    C8 C3 C4 C5 . . . . 1.0(3) ?
    C1 C4 C5 C6 . . . . -41.3(3) ?
    C3 C4 C5 C6 . . . . 54.8(3) ?
    C1 C4 C5 C10 . . . . -158.8(2) ?
    C3 C4 C5 C10 . . . . -62.6(2) ?
    C10 C5 C6 C7 . . . . 57.9(3) ?
    C4 C5 C6 C7 . . . . -58.3(3) ?
    C10 C5 C6 C12 . . . . -120.4(2) ?
    C4 C5 C6 C12 . . . . 123.4(2) ?
    C12 C6 C7 C19 . . . . -1.3(4) ?
    C5 C6 C7 C19 . . . . -179.5(2) ?
    C12 C6 C7 C8 . . . . 178.3(2) ?
    C5 C6 C7 C8 . . . . 0.2(3) ?
    C6 C7 C8 C3 . . . . 58.3(3) ?
    C19 C7 C8 C3 . . . . -122.0(2) ?
    C6 C7 C8 C9 . . . . -57.9(3) ?
    C19 C7 C8 C9 . . . . 121.8(2) ?
    C2 C3 C8 C7 . . . . 40.1(3) ?
    C4 C3 C8 C7 . . . . -55.8(2) ?
    C2 C3 C8 C9 . . . . 156.98(19) ?
    C4 C3 C8 C9 . . . . 61.1(2) ?
    C7 C8 C9 C10 . . . . 54.9(3) ?
    C3 C8 C9 C10 . . . . -62.1(2) ?
    C8 C9 C10 C5 . . . . 0.1(3) ?
    C6 C5 C10 C9 . . . . -55.6(3) ?
    C4 C5 C10 C9 . . . . 62.2(3) ?
    C1 C2 C13 C18 . . . . -9.6(4) ?
    C3 C2 C13 C18 . . . . 172.8(2) ?
    C1 C2 C13 C14 . . . . 171.1(3) ?
    C3 C2 C13 C14 . . . . -6.5(4) ?
    C18 C13 C14 C15 . . . . 0.7(4) ?
    C2 C13 C14 C15 . . . . -179.9(2) ?
    C13 C14 C15 C16 . . . . -1.5(4) ?
    C14 C15 C16 C17 . . . . 1.1(4) ?
    C14 C15 C16 Cl1 . . . . -176.6(2) ?
    C15 C16 C17 C18 . . . . 0.1(4) ?
    Cl1 C16 C17 C18 . . . . 177.8(2) ?
    C16 C17 C18 C13 . . . . -0.9(5) ?
    C14 C13 C18 C17 . . . . 0.5(4) ?
    C2 C13 C18 C17 . . . . -178.8(3) ?
    C6 C7 C19 C20 . . . . 125.7(3) ?
    C8 C7 C19 C20 . . . . -54.0(3) ?
    C6 C7 C19 C24 . . . . -55.3(3) ?
    C8 C7 C19 C24 . . . . 125.1(2) ?
    C24 C19 C20 C21 . . . . 3.9(4) ?
    C7 C19 C20 C21 . . . . -177.0(2) ?
    C19 C20 C21 C22 . . . . -0.5(4) ?
    C20 C21 C22 C23 . . . . -3.1(4) ?
    C20 C21 C22 Cl2 . . . . 177.3(2) ?
    C21 C22 C23 C24 . . . . 3.2(4) ?
    Cl2 C22 C23 C24 . . . . -177.2(2) ?
    C22 C23 C24 C19 . . . . 0.3(4) ?
    C20 C19 C24 C23 . . . . -3.7(4) ?
    C7 C19 C24 C23 . . . . 177.2(2) ?
