# Supplementary material for: 3,8-Bis(4-chloro­phen­yl)-4,7-dimethyl­tricyclo­[4.2.2.02,5]deca-3,7-diene
Source: Acta Crystallogr Sect E Struct Rep Online. 2008 Feb 6;64(Pt 3):o545. doi: 10.1107/S1600536808003206 (PMC2960769; doi:10.1107/S1600536808003206)
Supplement: Supplementary file 2 [file e-64-0o545-Isup2.hkl]

# 
# h,k,l, Fc-squared, Fo-squared, sigma(Fo-squared) and status flag 
# 
data_I

_chemical_name_systematic 
; 
3,8-Bis(4-chlorophenyl)-4,7-dimethyltricyclo[4.2.2.0^2,5^]deca-3,7-diene
; 
_shelx_refln_list_code          4 
_shelx_F_calc_maximum      157.69 
_exptl_crystal_F_000       800.00 
_reflns_d_resolution_high  0.8011 
 
loop_ 
 _symmetry_equiv_pos_as_xyz 
 'x, y, z' 
 '-x, y+1/2, -z+1/2' 
 '-x, -y, -z' 
 'x, -y-1/2, z-1/2' 
 
_cell_length_a     8.3389 
_cell_length_b    21.2224 
_cell_length_c    11.6074 
_cell_angle_alpha  90.000 
_cell_angle_beta  103.732 
_cell_angle_gamma  90.000 
 
_shelx_F_squared_multiplier     1.000 
 
loop_ 
 _refln_index_h 
 _refln_index_k 
 _refln_index_l 
 _refln_F_squared_calc 
 _refln_F_squared_meas 
 _refln_F_squared_sigma 
 _refln_observed_status 
   1   0   0      346.08      340.87      4.35 o 
   2   0   0     3751.51     3998.87     20.61 o 
   3   0   0     1358.14     1406.22     15.56 o 
   5   0   0      121.09      129.63      4.25 o 
   6   0   0      296.82      282.61      8.53 o 
   7   0   0       84.89       99.32      3.83 o 
   8   0   0       16.07       11.87      2.55 o 
   9   0   0       15.53       11.68      1.78 o 
  10   0   0        5.54        5.41      1.18 o 
   1   1   0      917.19      944.99      7.14 o 
   2   1   0    11160.37    12379.33     36.24 o 
   3   1   0     1572.38     1795.13     17.83 o 
   4   1   0      715.15      863.19     15.22 o 
   5   1   0       20.43       19.52      1.77 o 
   6   1   0       14.28       14.98      2.07 o 
   7   1   0        4.01       -3.33      4.51 o 
   8   1   0       11.84       15.67      2.55 o 
   9   1   0        6.19        0.80      3.28 o 
  10   1   0        0.05       -0.09      0.94 o 
   0   2   0      161.45      147.80      2.61 o 
   1   2   0     1048.89     1039.73      8.18 o 
   2   2   0    24865.15    26126.33     53.57 o 
   3   2   0     1989.67     1937.79     18.41 o 
   4   2   0     2332.29     2555.49     25.54 o 
   5   2   0      431.78      452.95     12.94 o 
   6   2   0        0.46       -0.93      3.56 o 
   7   2   0      120.70      130.35      4.33 o 
   8   2   0        2.52        4.44      1.93 o 
   9   2   0        7.87        7.40      1.83 o 
  10   2   0        0.73        0.68      0.91 o 
   1   3   0    10166.15     9914.60     27.57 o 
   2   3   0    10511.20    10517.77     35.52 o 
   3   3   0     2924.88     3214.86     24.11 o 
   4   3   0      343.19      380.81     10.29 o 
   5   3   0       12.56       18.01      1.66 o 
   6   3   0       26.67       31.16      2.33 o 
   7   3   0       39.33       45.51      2.94 o 
   8   3   0        0.20       -1.73      1.73 o 
   9   3   0        0.08       -0.67      1.52 o 
  10   3   0        0.27       -0.35      1.73 o 
   0   4   0     1863.28     1602.15     11.20 o 
   1   4   0     3670.27     3642.08     18.48 o 
   2   4   0      217.63      217.17      5.71 o 
   3   4   0       62.24       75.56      2.14 o 
   4   4   0       98.02       79.05      2.72 o 
   5   4   0      779.79      770.04     17.01 o 
   6   4   0       78.59       92.56      3.56 o 
   7   4   0        1.28       -3.77      4.34 o 
   8   4   0        3.87        3.69      1.70 o 
   9   4   0        2.69        0.64      1.49 o 
   1   5   0     1419.00     1266.61     12.02 o 
   2   5   0       82.93       93.15      2.98 o 
   3   5   0      605.11      613.37     11.50 o 
   4   5   0      114.40      138.70      3.97 o 
   5   5   0       33.55       33.84      2.20 o 
   6   5   0     1346.96     1395.65     26.13 o 
   7   5   0        0.64        1.07      1.81 o 
   8   5   0       21.64       19.34      2.20 o 
   9   5   0        1.22        2.10      3.21 o 
   0   6   0     1113.59     1000.45     11.09 o 
   1   6   0      303.85      291.57      6.48 o 
   2   6   0        6.62        5.13      0.96 o 
   3   6   0     1323.09     1397.07     17.86 o 
   4   6   0     3488.32     3627.63     33.14 o 
   5   6   0      143.10      173.01      5.16 o 
   6   6   0      504.73      536.31     11.90 o 
   7   6   0       41.97       36.48      3.11 o 
   8   6   0       66.54       49.58      2.80 o 
   9   6   0        2.23        2.80      1.39 o 
   1   7   0      504.68      489.70      8.88 o 
   2   7   0       17.28       17.33      1.22 o 
   3   7   0       93.51      100.24      3.15 o 
   4   7   0        6.96        6.17      1.35 o 
   5   7   0        7.45        7.04      1.74 o 
   6   7   0       70.18       58.72      3.27 o 
   7   7   0       12.89        8.32      2.66 o 
   8   7   0        2.94        1.41      3.55 o 
   9   7   0        5.08        5.63      1.44 o 
   0   8   0     4169.61     3829.29     25.51 o 
   1   8   0      677.94      630.65     10.83 o 
   2   8   0     5569.73     5413.78     34.06 o 
   3   8   0      196.68      199.00      5.45 o 
   4   8   0      439.87      463.33     12.91 o 
   5   8   0      248.97      266.62      8.12 o 
   6   8   0        3.13        9.45      2.10 o 
   7   8   0      214.17      203.96      5.83 o 
   8   8   0       85.38       90.66      3.46 o 
   9   8   0        3.51        4.29      1.40 o 
   1   9   0       85.46       58.72      1.81 o 
   3   9   0       65.26      100.15      2.95 o 
   4   9   0      425.20      405.24      8.92 o 
   5   9   0        0.29        1.54      1.75 o 
   6   9   0      824.02      872.78     22.20 o 
   7   9   0       31.69       34.08      3.19 o 
   8   9   0        6.97       12.71      2.15 o 
   9   9   0        3.28        4.18      1.42 o 
   0  10   0      138.58      119.09      3.18 o 
   1  10   0     1439.72     1280.07     17.55 o 
   2  10   0     2679.47     2420.31     25.66 o 
   3  10   0      839.48      908.57     17.15 o 
   4  10   0      335.59      336.00      8.47 o 
   5  10   0      270.94      272.55      8.62 o 
   6  10   0        6.84        5.87      2.25 o 
   7  10   0       11.59       14.73      2.36 o 
   8  10   0       12.95       10.11      1.88 o 
   9  10   0       19.88       17.88      1.50 o 
   1  11   0      201.33      220.69      5.62 o 
   2  11   0      426.01      417.91     11.61 o 
   3  11   0     1158.44     1237.12     21.16 o 
   4  11   0       19.63       23.86      2.05 o 
   5  11   0      281.77      288.54      7.38 o 
   6  11   0       15.20       11.95      2.38 o 
   7  11   0       16.47       21.40      2.30 o 
   8  11   0        9.37        7.65      1.82 o 
   9  11   0        6.21        4.30      1.08 o 
   0  12   0        2.89        8.39      1.28 o 
   1  12   0       48.58       67.33      2.56 o 
   2  12   0        1.88        0.67      2.88 o 
   3  12   0      345.04      348.58      8.57 o 
   4  12   0       12.90       13.36      2.14 o 
   5  12   0      120.25      113.58      3.84 o 
   6  12   0      226.92      226.19      7.06 o 
   7  12   0        4.81        4.33      1.46 o 
   8  12   0        4.71        1.03      2.97 o 
   9  12   0       12.91       12.88      1.14 o 
   1  13   0      209.87      208.54      6.17 o 
   2  13   0      303.01      276.18      7.50 o 
   3  13   0      269.72      258.79      7.80 o 
   4  13   0       39.02       31.69      2.53 o 
   5  13   0       16.72       16.50      2.23 o 
   6  13   0        0.81        2.65      4.08 o 
   7  13   0        1.90       -1.65      1.65 o 
   8  13   0        6.70        5.48      1.52 o 
   0  14   0     1059.06     1035.98     19.92 o 
   1  14   0       28.31       22.37      1.73 o 
   2  14   0      172.78      142.85      4.22 o 
   3  14   0       16.62       21.07      1.89 o 
   4  14   0       10.70       10.83      2.20 o 
   5  14   0        4.16       -0.54      4.53 o 
   6  14   0        0.14       -2.57      3.60 o 
   7  14   0        3.29        2.29      1.78 o 
   8  14   0        0.16       -0.26      2.31 o 
   1  15   0       53.50       62.76      2.75 o 
   2  15   0      329.64      328.44      9.11 o 
   3  15   0        2.36       -1.72      1.72 o 
   4  15   0        6.70        5.37      1.90 o 
   5  15   0        8.02       10.07      2.34 o 
   6  15   0       36.54       41.10      2.53 o 
   7  15   0        0.27        2.16      1.39 o 
   8  15   0       20.49       21.90      1.62 o 
   0  16   0      189.34      165.91      5.55 o 
   1  16   0        4.42        4.81      1.82 o 
   2  16   0       17.80       10.68      2.18 o 
   3  16   0      215.43      212.65      6.62 o 
   4  16   0        3.25        2.47      1.78 o 
   5  16   0      189.84      172.35      5.30 o 
   6  16   0       11.36       11.64      1.83 o 
   7  16   0        0.49       -3.07      3.07 o 
   8  16   0        4.52        1.88      1.00 o 
   1  17   0      445.50      431.13     11.03 o 
   2  17   0       74.82       59.22      3.06 o 
   3  17   0        0.09        0.00      3.46 o 
   4  17   0      173.59      157.04      5.19 o 
   5  17   0        2.39        1.00      4.30 o 
   6  17   0        6.50        5.45      1.53 o 
   7  17   0        2.55        1.11      1.18 o 
   0  18   0      150.44      128.18      4.23 o 
   1  18   0        0.52        0.42      2.01 o 
   2  18   0      156.35      145.90      4.33 o 
   3  18   0       59.24       64.22      3.46 o 
   4  18   0        1.58        1.57      4.33 o 
   5  18   0        0.08        0.93      3.28 o 
   6  18   0       21.19       21.40      2.08 o 
   7  18   0        1.04        0.84      1.06 o 
   1  19   0       94.78      104.03      3.86 o 
   2  19   0       13.34        8.90      2.34 o 
   3  19   0       86.64       87.60      4.00 o 
   4  19   0        3.27        1.47      3.51 o 
   5  19   0       19.97       24.09      2.14 o 
   6  19   0        3.14        3.29      1.33 o 
   7  19   0       16.88       20.93      1.28 o 
   0  20   0      108.09      116.14      4.51 o 
   1  20   0       68.76       68.07      3.87 o 
   2  20   0        0.07        1.58      3.29 o 
   3  20   0       73.03       71.18      3.15 o 
   4  20   0       49.23       49.40      2.63 o 
   5  20   0       13.71        9.40      1.66 o 
   6  20   0        0.05       -0.06      1.11 o 
   1  21   0        4.68        4.52      1.67 o 
   2  21   0       58.83       63.03      3.01 o 
   3  21   0        0.57       -3.45      3.45 o 
   4  21   0        4.49        3.63      1.47 o 
   5  21   0        0.91       -2.10      2.42 o 
   6  21   0        1.54        0.90      1.87 o 
   0  22   0        2.01        1.44      3.22 o 
   1  22   0       15.54       21.70      2.18 o 
   2  22   0       10.13       19.48      2.10 o 
   3  22   0        1.42        3.70      1.45 o 
   4  22   0        2.23        4.69      1.46 o 
   5  22   0        0.71        0.23      1.99 o 
   1  23   0        0.01       -1.66      3.27 o 
   2  23   0       31.76       38.58      2.57 o 
   3  23   0        2.35        1.34      1.47 o 
   4  23   0       11.76       18.66      1.61 o 
   5  23   0        1.45        0.64      1.91 o 
   0  24   0        4.07       -0.36      3.01 o 
   1  24   0        3.92        0.00      1.36 o 
   2  24   0        0.02        1.50      1.18 o 
   3  24   0        4.43        1.31      2.86 o 
   4  24   0        1.47        4.82      1.00 o 
   1  25   0        8.20        8.38      1.40 o 
   2  25   0        0.56        0.18      1.04 o 
   3  25   0        6.88        5.21      1.11 o 
   0  26   0        0.05        0.00      1.99 o 
   1  26   0        3.30        2.11      1.03 o 
 -10   1   1        7.73        6.10      1.12 o 
  -9   1   1       18.40       21.38      2.25 o 
  -8   1   1      174.73      162.51      5.28 o 
  -7   1   1       20.12       18.32      2.45 o 
  -6   1   1        2.59        4.62      1.84 o 
  -5   1   1        6.08        8.84      1.56 o 
  -4   1   1      178.32      245.87      5.64 o 
  -3   1   1      663.72      765.18     11.38 o 
  -2   1   1     2539.52     2721.13     16.90 o 
  -1   1   1      980.68     1097.94      8.07 o 
   0   1   1      525.71      415.33      5.13 o 
   1   1   1    24614.41    21989.07     39.98 o 
   2   1   1     7798.54     8045.52     31.91 o 
   3   1   1       70.64       66.63      2.07 o 
   4   1   1      361.82      475.27     11.89 o 
   5   1   1        3.96        7.38      1.51 o 
   6   1   1       75.40      101.69      3.70 o 
   7   1   1       58.66       57.60      3.25 o 
   8   1   1        3.08        8.59      1.89 o 
   9   1   1        0.92        0.27      1.52 o 
 -10   2   1       10.26        6.32      1.21 o 
  -9   2   1        8.29        4.04      1.90 o 
  -8   2   1        7.64       16.83      2.37 o 
  -7   2   1       17.00       12.64      2.43 o 
  -6   2   1      220.71      262.90      8.22 o 
  -5   2   1        8.02        5.47      1.40 o 
  -4   2   1       96.60       95.46      3.14 o 
  -3   2   1       42.28       45.86      1.52 o 
  -2   2   1        7.60       16.45      0.98 o 
  -1   2   1     1289.34     1128.38      8.78 o 
   0   2   1     4182.32     3517.35    134.72 o 
   1   2   1     4467.83     4453.18     18.79 o 
   2   2   1      567.12      662.12      9.37 o 
   3   2   1     2547.51     2954.60     24.03 o 
   4   2   1     5549.88     6126.71     41.48 o 
   5   2   1       12.37        9.52      1.71 o 
   6   2   1       27.43       30.02      2.67 o 
   7   2   1       13.07       11.10      2.29 o 
   8   2   1       11.96       11.44      2.01 o 
   9   2   1        3.02        1.85      1.63 o 
 -10   3   1        0.48        0.88      0.94 o 
  -9   3   1        0.06        3.75      1.22 o 
  -8   3   1        2.42       -0.53      4.79 o 
  -7   3   1        6.37        7.48      1.91 o 
  -6   3   1       34.61       36.19      2.46 o 
  -5   3   1      100.29      100.37      2.89 o 
  -4   3   1      397.77      421.35     10.61 o 
  -3   3   1      512.66      598.08     10.39 o 
  -2   3   1    17471.21    17725.83     45.88 o 
  -1   3   1     4729.83     4339.70     18.62 o 
   0   3   1       49.79       40.65      1.84 o 
   1   3   1     1402.77     1326.05     11.01 o 
   2   3   1     3950.00     3782.07     22.76 o 
   3   3   1     1211.78     1343.06     16.49 o 
   4   3   1      285.95      301.27      6.81 o 
   5   3   1      271.07      301.47      8.08 o 
   6   3   1        0.22       -2.45      4.01 o 
   7   3   1       24.22       27.39      2.39 o 
   8   3   1       62.20       71.55      3.41 o 
   9   3   1        2.82        4.06      1.45 o 
 -10   4   1        0.91       -0.99      0.99 o 
  -9   4   1       14.10       12.20      1.90 o 
  -8   4   1        9.51       12.10      2.24 o 
  -7   4   1       57.95       58.69      3.11 o 
  -6   4   1       59.86       63.06      2.97 o 
  -5   4   1       27.00       32.95      1.98 o 
  -4   4   1      985.62     1073.07     16.98 o 
  -3   4   1     2175.44     2279.62     20.78 o 
  -2   4   1    12285.73    12303.98     40.34 o 
  -1   4   1        5.70        6.92      0.82 o 
   0   4   1    10587.48     8921.05    278.34 o 
   1   4   1     8610.45     8075.57     29.09 o 
   2   4   1       85.52      122.09      3.23 o 
   3   4   1        3.35        1.87      1.00 o 
   4   4   1      729.32      692.89     14.51 o 
   5   4   1      509.79      486.13     14.25 o 
   6   4   1       46.02       50.34      3.04 o 
   7   4   1       49.20       50.79      3.38 o 
   8   4   1       85.60       81.20      3.44 o 
   9   4   1        1.97       -2.00      2.82 o 
 -10   5   1        7.17        3.68      1.01 o 
  -9   5   1        0.32       -1.11      2.79 o 
  -8   5   1        8.34       11.74      1.97 o 
  -7   5   1       26.68       24.75      2.43 o 
  -6   5   1        0.49        0.92      4.70 o 
  -5   5   1       56.77       50.70      2.40 o 
  -4   5   1     1165.50     1263.38     18.83 o 
  -3   5   1      538.04      541.53     10.69 o 
  -2   5   1      780.72      873.97     11.59 o 
  -1   5   1      503.53      460.43      7.48 o 
   0   5   1      967.89      773.02     11.61 o 
   1   5   1     1015.65      966.25     11.02 o 
   2   5   1      318.65      350.15      7.87 o 
   3   5   1      289.75      298.39      8.48 o 
   4   5   1      242.96      244.49      6.39 o 
   5   5   1      411.80      474.90     14.15 o 
   6   5   1      232.36      257.33      7.02 o 
   7   5   1        8.10       13.38      2.58 o 
   8   5   1        0.34       -3.99      3.99 o 
   9   5   1        3.81        4.51      1.34 o 
  -9   6   1        7.43        7.16      1.66 o 
  -8   6   1        0.41       -1.99      4.29 o 
  -7   6   1        3.83        7.59      2.09 o 
  -6   6   1        0.85       -1.99      2.21 o 
  -5   6   1      220.05      235.81      7.08 o 
  -4   6   1     4615.69     4897.17     37.94 o 
  -3   6   1      401.28      422.43      9.92 o 
  -2   6   1      106.21      142.24      3.74 o 
  -1   6   1     3946.02     3599.08     22.12 o 
   0   6   1     1195.47      989.73     15.86 o 
   1   6   1        4.11        7.94      0.93 o 
   2   6   1     4891.68     4597.97     28.99 o 
   3   6   1     1023.09     1020.43     15.84 o 
   4   6   1      199.58      197.73      5.93 o 
   5   6   1       66.44       62.56      2.84 o 
   6   6   1      222.56      218.19      6.55 o 
   7   6   1       12.70       14.14      2.57 o 
   8   6   1       27.68       23.76      2.17 o 
   9   6   1        5.47        5.93      1.34 o 
  -9   7   1        0.78        0.42      1.32 o 
  -8   7   1       26.56       35.62      2.44 o 
  -7   7   1       17.09       18.81      2.66 o 
  -6   7   1     1559.92     1511.00     28.04 o 
  -5   7   1      544.72      584.27     16.08 o 
  -4   7   1      447.26      511.18     13.06 o 
  -3   7   1      587.40      692.83     13.15 o 
  -2   7   1     2856.56     2886.00     23.50 o 
  -1   7   1     1213.86     1064.87     13.06 o 
   0   7   1     4543.93     4165.92     24.40 o 
   1   7   1      188.82      170.08      3.93 o 
   2   7   1      850.06      949.52     14.11 o 
   3   7   1     1135.88     1161.18     17.70 o 
   4   7   1      161.14      197.66      6.03 o 
   5   7   1       59.25       52.66      2.62 o 
   6   7   1       18.56       19.55      2.40 o 
   7   7   1        5.93        6.14      2.11 o 
   8   7   1        2.78        3.48      1.75 o 
   9   7   1        0.84        0.55      1.16 o 
  -9   8   1        6.03        5.03      1.47 o 
  -8   8   1       47.19       57.68      2.90 o 
  -7   8   1       13.44       15.29      2.59 o 
  -6   8   1       74.87       72.52      3.61 o 
  -5   8   1      547.20      551.90     15.59 o 
  -4   8   1      893.83      848.91     17.21 o 
  -3   8   1        5.83        7.93      1.24 o 
  -2   8   1       12.83       21.05      1.32 o 
  -1   8   1      428.15      352.78      8.21 o 
   0   8   1     1619.22     1425.00     23.61 o 
   1   8   1       19.00       14.37      1.13 o 
   2   8   1      722.81      599.04     11.89 o 
   3   8   1      125.67      121.82      3.77 o 
   4   8   1      121.55      127.78      3.70 o 
   5   8   1        1.72        2.70      1.79 o 
   6   8   1       94.37       91.95      3.70 o 
   7   8   1       65.33       67.63      3.72 o 
   8   8   1       11.69       12.98      1.99 o 
   9   8   1        2.47       -1.74      2.65 o 
  -9   9   1        2.82       -0.36      1.34 o 
  -8   9   1       11.33        6.95      1.91 o 
  -7   9   1        3.32        1.46      2.13 o 
  -6   9   1      633.55      696.41     19.77 o 
  -5   9   1      213.03      218.96      6.24 o 
  -4   9   1      153.80      154.26      4.63 o 
  -3   9   1      532.91      537.68     12.78 o 
  -2   9   1      227.78      227.86      5.51 o 
  -1   9   1      873.21      849.86     13.49 o 
   0   9   1      119.46      136.31      5.02 o 
   1   9   1        0.04        0.56      1.08 o 
   2   9   1     1487.55     1475.27     19.47 o 
   3   9   1      141.07      130.24      3.94 o 
   4   9   1       38.40       52.53      2.42 o 
   5   9   1      128.83      135.45      4.51 o 
   6   9   1       25.85       28.30      2.66 o 
   7   9   1        6.32        3.64      2.34 o 
   8   9   1        0.02        2.73      1.47 o 
   9   9   1        1.89        1.11      1.15 o 
  -9  10   1        7.42        8.07      1.29 o 
  -8  10   1       11.85        8.10      1.93 o 
  -7  10   1      102.08       82.55      4.03 o 
  -6  10   1        1.96        6.40      2.23 o 
  -5  10   1      471.08      457.41     10.90 o 
  -4  10   1       30.91       34.34      2.20 o 
  -3  10   1       23.11       28.25      1.85 o 
  -2  10   1     1884.54     2018.58     23.39 o 
  -1  10   1      205.00      217.56      5.33 o 
   0  10   1      252.37      227.41      7.78 o 
   1  10   1     1350.05     1353.15     18.49 o 
   2  10   1       66.54       90.89      2.83 o 
   3  10   1      141.75      184.23      5.97 o 
   4  10   1        0.35        1.24      3.73 o 
   5  10   1       16.79       18.12      2.18 o 
   6  10   1      165.11      185.85      5.60 o 
   7  10   1        1.79        5.48      1.70 o 
   8  10   1        4.54        4.82      1.58 o 
   9  10   1       11.82       11.64      1.31 o 
  -9  11   1       13.68        8.88      1.45 o 
  -8  11   1        5.36        3.38      1.83 o 
  -7  11   1        2.42       -4.82      4.82 o 
  -6  11   1       57.62       52.29      3.13 o 
  -5  11   1      223.69      246.44      6.95 o 
  -4  11   1      150.49      158.85      4.44 o 
  -3  11   1        9.84        8.49      1.46 o 
  -2  11   1      176.66      167.83      5.36 o 
  -1  11   1      100.38       97.92      3.23 o 
   0  11   1     1558.29     1469.34     17.97 o 
   1  11   1        1.94        5.35      1.13 o 
   2  11   1        9.82       18.63      1.54 o 
   3  11   1       54.11       51.21      2.38 o 
   4  11   1       63.35       71.26      2.99 o 
   5  11   1       42.23       37.52      2.59 o 
   6  11   1       40.71       44.34      3.24 o 
   7  11   1       16.41       11.10      2.15 o 
   8  11   1        8.02        8.67      1.72 o 
   9  11   1        0.09        1.11      1.78 o 
  -9  12   1        1.18        0.09      0.94 o 
  -8  12   1       37.50       38.78      2.58 o 
  -7  12   1       99.97       90.71      3.53 o 
  -6  12   1        0.42        0.54      4.38 o 
  -5  12   1        9.70        6.87      1.97 o 
  -4  12   1       40.84       44.48      2.56 o 
  -3  12   1        8.06        6.86      1.45 o 
  -2  12   1      164.68      157.05      4.57 o 
  -1  12   1     1194.65     1057.24     18.13 o 
   0  12   1      343.94      274.94     13.51 o 
   1  12   1       20.23       23.74      1.70 o 
   2  12   1      535.22      592.36     14.69 o 
   3  12   1      155.01      147.27      4.18 o 
   4  12   1      262.43      258.73      8.66 o 
   5  12   1      149.79      157.58      5.11 o 
   6  12   1        6.56        7.50      2.30 o 
   7  12   1       68.63       76.82      3.15 o 
   8  12   1       14.44       13.69      1.80 o 
  -8  13   1       16.01       15.46      1.87 o 
  -7  13   1        4.64        3.91      1.63 o 
  -6  13   1        1.94       -0.93      2.13 o 
  -5  13   1       23.99       22.03      2.44 o 
  -4  13   1        7.01       10.58      1.90 o 
  -3  13   1      178.47      176.45      5.40 o 
  -2  13   1       35.18       42.70      2.22 o 
  -1  13   1       49.13       55.50      2.22 o 
   0  13   1      108.09       92.68      1.94 o 
   1  13   1      170.39      195.09      6.06 o 
   2  13   1      421.92      391.33      8.91 o 
   3  13   1      208.80      204.52      5.87 o 
   4  13   1      245.61      211.40      6.27 o 
   5  13   1      226.69      220.61      5.79 o 
   6  13   1       14.60        9.27      2.41 o 
   7  13   1       41.41       39.70      2.87 o 
   8  13   1        3.61        2.65      1.18 o 
  -8  14   1        0.17        0.57      2.46 o 
  -7  14   1        5.60        2.16      3.49 o 
  -6  14   1        0.04       -3.95      3.95 o 
  -5  14   1        7.03        6.61      1.89 o 
  -4  14   1      739.61      737.45     19.69 o 
  -3  14   1        0.19       -2.71      3.66 o 
  -2  14   1      402.62      399.47      9.43 o 
  -1  14   1      683.90      707.23     16.86 o 
   0  14   1      403.70      340.21      5.88 o 
   1  14   1       23.86       26.34      1.80 o 
   2  14   1       25.94       18.25      2.01 o 
   3  14   1      177.24      174.53      5.03 o 
   4  14   1        5.44       10.56      2.00 o 
   5  14   1       24.44       18.33      2.55 o 
   6  14   1        9.69       15.23      2.01 o 
   7  14   1        0.41        0.39      3.47 o 
   8  14   1       11.38       12.73      1.39 o 
  -8  15   1        2.89        4.52      1.29 o 
  -7  15   1        1.52        1.47      1.61 o 
  -6  15   1        0.06       -2.49      3.69 o 
  -5  15   1       12.91        9.78      2.44 o 
  -4  15   1       98.74       98.48      3.76 o 
  -3  15   1        6.29        2.42      4.08 o 
  -2  15   1      149.23      135.61      4.27 o 
  -1  15   1       75.85       75.72      2.97 o 
   0  15   1      250.22      251.73      4.86 o 
   1  15   1      365.31      346.61      9.08 o 
   2  15   1       21.93       30.74      2.22 o 
   3  15   1        9.41        6.40      1.83 o 
   4  15   1        0.57       -4.27      4.46 o 
   5  15   1        9.33       12.38      2.41 o 
   6  15   1       13.08       12.82      1.74 o 
   7  15   1       16.15       18.47      2.01 o 
   8  15   1        1.15       -1.28      1.99 o 
  -8  16   1        1.57        1.39      0.97 o 
  -7  16   1        2.51        2.35      1.44 o 
  -6  16   1       19.99       26.12      2.06 o 
  -5  16   1        6.29        8.71      2.19 o 
  -4  16   1        7.36        9.41      1.88 o 
  -3  16   1       14.08       15.46      1.98 o 
  -2  16   1      818.46      790.38     20.25 o 
  -1  16   1       89.59       85.09      3.26 o 
   0  16   1       16.08       18.68      2.12 o 
   1  16   1       61.59       64.42      3.00 o 
   2  16   1       10.01       11.19      2.01 o 
   3  16   1       27.38       36.76      2.49 o 
   4  16   1      138.16      139.05      4.86 o 
   5  16   1        2.89       -2.06      4.43 o 
   6  16   1        0.02       -3.55      3.55 o 
   7  16   1       26.76       25.10      2.02 o 
  -7  17   1        2.82        3.13      1.30 o 
  -6  17   1       25.24       25.99      2.25 o 
  -5  17   1       11.74       13.90      1.89 o 
  -4  17   1       28.01       25.63      2.77 o 
  -3  17   1      104.78       98.54      3.71 o 
  -2  17   1       94.97       99.88      3.68 o 
  -1  17   1      243.99      236.22      6.80 o 
   0  17   1      204.71      194.64      3.83 o 
   1  17   1      193.64      170.76      5.17 o 
   2  17   1        5.01        9.91      1.93 o 
   3  17   1        1.57       -1.61      3.60 o 
   4  17   1       42.84       38.73      3.15 o 
   5  17   1       12.69       17.98      2.03 o 
   6  17   1        6.77        8.82      1.68 o 
   7  17   1        4.27        3.42      1.21 o 
  -7  18   1        2.31        3.29      1.14 o 
  -6  18   1        5.34        3.49      1.53 o 
  -5  18   1        0.02        1.14      1.47 o 
  -4  18   1        1.49       -3.67      3.82 o 
  -3  18   1       64.33       46.72      3.31 o 
  -2  18   1       63.62       74.34      3.48 o 
  -1  18   1      411.32      379.59     10.68 o 
   0  18   1      854.54      891.82     15.98 o 
   1  18   1       38.79       33.01      2.68 o 
   2  18   1       40.16       39.42      2.66 o 
   3  18   1        0.04        1.61      3.60 o 
   4  18   1       10.34       10.97      1.91 o 
   5  18   1       49.53       42.92      2.48 o 
   6  18   1        0.15       -2.69      2.81 o 
   7  18   1        0.49       -0.63      0.99 o 
  -7  19   1        7.16        6.62      1.06 o 
  -6  19   1        0.84        0.32      2.96 o 
  -5  19   1        0.08        0.43      2.81 o 
  -4  19   1       34.52       30.05      2.30 o 
  -3  19   1       40.54       45.35      3.23 o 
  -2  19   1       38.68       37.61      3.18 o 
  -1  19   1      116.58      109.20      4.03 o 
   0  19   1        3.18        1.06      3.34 o 
   1  19   1       18.37       15.93      2.40 o 
   2  19   1       19.38       18.30      2.63 o 
   3  19   1       68.86       59.16      3.38 o 
   4  19   1       17.37       16.37      2.02 o 
   5  19   1        0.53        1.59      3.17 o 
   6  19   1        2.46       -0.56      2.53 o 
  -6  20   1        6.43        9.28      1.35 o 
  -5  20   1        1.49        1.12      3.23 o 
  -4  20   1        8.23       13.56      1.81 o 
  -3  20   1       19.63       17.35      2.18 o 
  -2  20   1       96.55       95.63      4.25 o 
  -1  20   1       96.82       83.46      3.99 o 
   0  20   1       12.78       17.43      1.73 o 
   1  20   1        8.75        3.87      2.31 o 
   2  20   1       41.28       48.64      3.12 o 
   3  20   1        1.02        1.47      3.51 o 
   4  20   1        0.42        0.86      2.66 o 
   5  20   1        0.24        1.10      1.41 o 
   6  20   1        3.75        3.83      1.13 o 
  -6  21   1        5.89        8.72      1.15 o 
  -5  21   1        0.02        0.00      2.96 o 
  -4  21   1        0.08        2.80      1.34 o 
  -3  21   1        2.61       -1.38      2.88 o 
  -2  21   1       14.22       16.09      1.96 o 
  -1  21   1        1.45       -2.56      3.80 o 
   0  21   1       50.82       40.22      1.91 o 
   1  21   1       32.87       34.39      2.43 o 
   2  21   1        6.89        4.97      1.71 o 
   3  21   1       12.82       18.24      2.02 o 
   4  21   1        0.05       -2.25      3.04 o 
   5  21   1        4.75        1.38      3.10 o 
  -5  22   1        1.34        1.41      1.22 o 
  -4  22   1        9.80        9.70      1.58 o 
  -3  22   1        3.23        2.02      1.65 o 
  -2  22   1        2.18        0.00      2.90 o 
  -1  22   1       19.70       22.21      2.19 o 
   0  22   1        0.38        0.64      1.02 o 
   1  22   1       55.45       49.65      2.74 o 
   2  22   1       10.20        4.81      1.86 o 
   3  22   1       25.10       26.06      2.09 o 
   4  22   1       25.76       32.48      2.18 o 
   5  22   1       19.52       24.48      1.65 o 
  -5  23   1        6.89        6.21      1.07 o 
  -4  23   1        4.41        6.18      1.28 o 
  -3  23   1        2.98        0.00      3.11 o 
  -2  23   1        2.96        3.29      1.55 o 
  -1  23   1       65.92       65.86      3.09 o 
   0  23   1        0.46        0.36      2.21 o 
   1  23   1        0.01       -3.24      3.24 o 
   2  23   1       35.86       34.26      2.43 o 
   3  23   1        1.43        1.99      1.40 o 
   4  23   1        2.83        0.96      2.61 o 
  -4  24   1        1.71        2.39      1.05 o 
  -3  24   1        0.23        0.80      2.22 o 
  -2  24   1        0.42        1.27      2.98 o 
  -1  24   1        2.91        0.00      3.05 o 
   0  24   1       21.08       23.50      1.44 o 
   1  24   1       14.91       11.94      1.83 o 
   2  24   1        1.48       -0.61      2.85 o 
   3  24   1       28.25       27.97      1.78 o 
   4  24   1        5.02        4.16      1.02 o 
  -3  25   1        4.57        6.71      1.20 o 
  -2  25   1        0.55        0.00      2.29 o 
  -1  25   1        0.18       -1.35      2.58 o 
   0  25   1        1.67        1.26      1.11 o 
   1  25   1        0.20        0.13      1.16 o 
   2  25   1        7.26        1.82      2.75 o 
   3  25   1       15.66       21.27      1.30 o 
  -1  26   1        0.76        1.57      1.00 o 
   0  26   1        3.88        6.29      0.77 o 
   1  26   1        8.60        8.55      1.19 o 
 -10   0   2        0.13       -1.08      1.08 o 
  -9   0   2      100.56       81.84      3.41 o 
  -8   0   2       73.39       65.51      3.67 o 
  -7   0   2      161.87      160.11      4.56 o 
  -6   0   2       62.23       55.90      2.79 o 
  -5   0   2     1335.10     1423.57     21.75 o 
  -4   0   2     1247.39     1430.87     18.62 o 
  -3   0   2     4938.36     5406.19     30.46 o 
  -2   0   2    14396.21    15671.51     43.00 o 
  -1   0   2     6711.15     6579.64     23.23 o 
   0   0   2      533.44      507.08      8.74 o 
   1   0   2     1181.31     1079.89     10.75 o 
   2   0   2     4445.77     4337.20     25.95 o 
   3   0   2      183.97      213.93      5.06 o 
   4   0   2      341.40      485.58     12.51 o 
   5   0   2      407.31      363.11      9.04 o 
   6   0   2        0.97        1.02      1.90 o 
   7   0   2        1.01       -4.42      4.42 o 
   8   0   2        0.22       -3.69      3.69 o 
   9   0   2        1.24       -0.15      1.40 o 
 -10   1   2        1.03        1.35      1.00 o 
  -9   1   2       10.34        9.76      1.95 o 
  -8   1   2       12.13       13.14      2.31 o 
  -7   1   2        6.26       17.06      2.23 o 
  -6   1   2      106.38      122.46      4.01 o 
  -5   1   2      126.13      145.84      3.84 o 
  -4   1   2      245.15      276.19      6.18 o 
  -3   1   2     1990.92     2244.11     20.03 o 
  -2   1   2    12347.65    13142.53     39.76 o 
  -1   1   2    12496.91    12077.16     31.83 o 
   0   1   2      116.89      106.08      1.63 o 
   1   1   2      320.98      328.39      6.08 o 
   2   1   2     3443.59     3532.15     23.59 o 
   3   1   2       17.33       18.97      1.38 o 
   4   1   2       41.47       73.65      2.51 o 
   5   1   2       30.69       41.58      2.24 o 
   6   1   2      304.34      332.88      9.85 o 
   7   1   2        4.31       -4.56      4.56 o 
   8   1   2        0.52       -2.89      3.91 o 
   9   1   2       15.15       15.03      1.69 o 
 -10   2   2       11.03        7.90      1.36 o 
  -9   2   2        0.28       -1.77      1.77 o 
  -8   2   2       18.71       18.98      2.83 o 
  -7   2   2      147.06      140.89      4.46 o 
  -6   2   2       49.86       51.56      2.63 o 
  -5   2   2       99.51      125.94      4.13 o 
  -4   2   2     1056.68     1148.60     16.92 o 
  -3   2   2       22.67       24.55      1.33 o 
  -2   2   2     5946.51     6130.06     27.47 o 
  -1   2   2        7.86       11.43      0.87 o 
   0   2   2        7.21       12.57      0.60 o 
   1   2   2      726.31      660.79      8.69 o 
   2   2   2      316.44      342.28      7.64 o 
   3   2   2        1.27       -2.65      2.65 o 
   4   2   2      153.25      155.73      4.31 o 
   5   2   2        0.59       -2.49      3.67 o 
   6   2   2        1.33        2.06      4.12 o 
   7   2   2        0.06       -2.33      2.33 o 
   8   2   2       16.63       13.36      1.95 o 
   9   2   2        2.63        0.30      2.65 o 
 -10   3   2        5.90        4.81      1.14 o 
  -9   3   2        1.64        0.00      2.65 o 
  -8   3   2      104.01      100.74      4.28 o 
  -7   3   2        8.96        2.10      5.10 o 
  -6   3   2       33.83       35.82      2.53 o 
  -5   3   2        0.38        4.33      1.21 o 
  -4   3   2       60.18       54.70      1.99 o 
  -3   3   2      477.54      433.56      9.12 o 
  -2   3   2      547.98      549.39      8.68 o 
  -1   3   2     7161.79     5911.58     24.28 o 
   0   3   2     5426.46     4597.10    120.11 o 
   1   3   2        2.16        5.22      0.83 o 
   2   3   2      339.47      326.52      7.50 o 
   3   3   2        0.77        1.94      1.03 o 
   4   3   2      667.27      689.26     14.98 o 
   5   3   2        7.04       10.58      1.67 o 
   6   3   2        0.39        1.56      1.83 o 
   7   3   2       75.68       72.22      3.84 o 
   8   3   2        0.69        0.09      1.52 o 
   9   3   2        0.30       -0.80      1.40 o 
 -10   4   2        0.06       -1.65      2.01 o 
  -9   4   2        5.48        3.76      1.67 o 
  -8   4   2       83.39       94.57      4.09 o 
  -7   4   2       39.98       37.31      2.76 o 
  -6   4   2      105.72      116.74      3.70 o 
  -5   4   2       50.53       46.21      2.20 o 
  -4   4   2      706.98      708.65     13.83 o 
  -3   4   2      267.83      317.72      7.99 o 
  -2   4   2       13.34       13.11      1.03 o 
  -1   4   2     1623.46     1425.64     12.84 o 
   0   4   2     6196.40     5148.76    161.90 o 
   1   4   2      122.86      112.73      2.92 o 
   2   4   2     1148.23     1155.76     14.40 o 
   3   4   2       74.27       65.47      1.98 o 
   4   4   2      218.87      255.21      6.88 o 
   5   4   2       20.30       23.74      2.06 o 
   6   4   2       84.61       91.03      3.62 o 
   7   4   2        0.02       -4.59      4.59 o 
   8   4   2       16.19       19.23      2.05 o 
   9   4   2        0.32       -1.69      2.39 o 
 -10   5   2        3.38        4.66      1.00 o 
  -9   5   2        6.11        8.69      1.59 o 
  -8   5   2        8.38        7.51      2.37 o 
  -7   5   2        2.55        2.99      1.99 o 
  -6   5   2      106.26      105.37      3.49 o 
  -5   5   2       10.01       10.00      1.74 o 
  -4   5   2      662.99      717.61     14.33 o 
  -3   5   2     2737.81     2794.41     24.18 o 
  -2   5   2     3234.01     3197.30     22.57 o 
  -1   5   2     5437.97     4639.89     24.66 o 
   0   5   2     1526.49     1268.57     12.74 o 
   1   5   2      436.65      371.43      7.48 o 
   2   5   2     1139.68     1206.34     15.17 o 
   3   5   2      122.77      115.73      3.43 o 
   4   5   2     1380.35     1482.61     22.64 o 
   5   5   2      578.96      630.30     17.13 o 
   6   5   2        4.96        8.51      2.03 o 
   7   5   2        0.14        2.74      4.41 o 
   8   5   2       14.06       13.91      1.89 o 
   9   5   2       23.23       22.69      1.81 o 
 -10   6   2        1.31       -1.87      1.87 o 
  -9   6   2        2.39        3.06      1.50 o 
  -8   6   2        3.28       -4.52      4.52 o 
  -7   6   2       76.19       80.45      3.67 o 
  -6   6   2       24.61       19.33      2.34 o 
  -5   6   2      815.96      891.88     18.94 o 
  -4   6   2        1.18        0.29      1.21 o 
  -3   6   2       98.88       90.06      2.95 o 
  -2   6   2       27.48       36.65      1.44 o 
  -1   6   2      102.59       95.53      3.01 o 
   0   6   2      357.51      334.55      8.97 o 
   1   6   2      903.07      889.24     12.28 o 
   2   6   2        4.58        5.71      1.00 o 
   3   6   2     1325.59     1339.92     19.14 o 
   4   6   2       25.75       39.68      2.17 o 
   5   6   2       25.45       29.00      2.35 o 
   6   6   2        0.35        1.06      4.36 o 
   7   6   2        1.09       -5.02      5.02 o 
   8   6   2        7.94        4.55      2.04 o 
   9   6   2        0.90       -1.74      2.42 o 
  -9   7   2        0.37       -1.05      3.16 o 
  -8   7   2        4.92        0.60      1.87 o 
  -7   7   2       11.65       15.01      2.29 o 
  -6   7   2       38.06       35.54      2.68 o 
  -5   7   2        5.63        7.41      1.70 o 
  -4   7   2       89.94      108.08      3.20 o 
  -3   7   2      364.10      401.44     10.18 o 
  -2   7   2        0.70        1.62      0.90 o 
  -1   7   2      236.17      227.29      6.49 o 
   0   7   2        1.16       12.35      5.18 o 
   1   7   2      147.30      175.74      4.26 o 
   2   7   2     1544.96     1522.95     18.71 o 
   3   7   2     2156.45     2238.59     25.57 o 
   4   7   2        4.05        8.30      1.40 o 
   5   7   2        4.06        7.24      1.88 o 
   6   7   2      171.19      186.09      4.90 o 
   7   7   2       13.31       11.86      2.37 o 
   8   7   2        0.01       -1.66      1.66 o 
   9   7   2        7.22        8.32      1.19 o 
  -9   8   2        0.05        1.23      1.31 o 
  -8   8   2        0.29        0.48      3.93 o 
  -7   8   2       62.20       72.71      3.74 o 
  -6   8   2      132.66      147.05      4.26 o 
  -5   8   2      213.88      216.94      5.92 o 
  -4   8   2       18.42       29.23      1.86 o 
  -3   8   2       21.85       10.01      1.34 o 
  -2   8   2      816.49      882.16     14.25 o 
  -1   8   2     1565.93     1449.50     17.00 o 
   0   8   2     1244.61     1122.38     26.33 o 
   1   8   2     1063.63     1156.73     15.84 o 
   2   8   2     1477.09     1560.53     19.94 o 
   3   8   2      165.58      145.66      4.10 o 
   4   8   2       19.27       27.05      1.95 o 
   5   8   2       89.47       96.36      3.48 o 
   6   8   2        5.14        5.57      2.03 o 
   7   8   2        0.38       -0.51      3.75 o 
   8   8   2       24.68       21.59      2.12 o 
   9   8   2        5.23        4.53      1.10 o 
  -9   9   2        0.09       -0.60      2.83 o 
  -8   9   2        0.38       -0.92      3.32 o 
  -7   9   2       18.35       19.30      2.80 o 
  -6   9   2      130.85      120.47      4.08 o 
  -5   9   2       35.29       37.05      2.51 o 
  -4   9   2      136.56      130.60      3.80 o 
  -3   9   2      295.31      291.02      6.87 o 
  -2   9   2     1410.05     1392.60     18.85 o 
  -1   9   2        0.97       -0.90      2.22 o 
   0   9   2      221.79      231.44      8.30 o 
   1   9   2     3986.96     3821.74     30.36 o 
   2   9   2       16.06       21.10      1.53 o 
   3   9   2       72.62       78.96      2.59 o 
   4   9   2      504.05      499.38     14.79 o 
   5   9   2      121.76      110.43      3.86 o 
   6   9   2        5.83        5.00      2.46 o 
   7   9   2       23.32       30.79      2.33 o 
   8   9   2        8.90       10.65      1.76 o 
   9   9   2        1.73        3.68      0.90 o 
  -9  10   2        3.16        3.94      1.26 o 
  -8  10   2       48.60       51.49      2.70 o 
  -7  10   2        1.13        0.53      4.87 o 
  -6  10   2      137.65      148.00      4.49 o 
  -5  10   2       22.63       25.40      2.31 o 
  -4  10   2      989.59     1075.99     20.90 o 
  -3  10   2      366.82      362.58      7.93 o 
  -2  10   2       44.92       60.21      2.11 o 
  -1  10   2       46.86       44.86      1.75 o 
   0  10   2     3087.33     2725.45     18.63 o 
   1  10   2      239.50      200.20      5.52 o 
   2  10   2       20.68       18.72      1.56 o 
   3  10   2      520.25      519.35     14.24 o 
   4  10   2      558.82      585.63     16.56 o 
   5  10   2       61.62       66.42      3.21 o 
   6  10   2       10.51       10.17      2.48 o 
   7  10   2        3.58        1.93      1.80 o 
   8  10   2        3.19        1.68      2.95 o 
  -9  11   2        2.76       -1.20      2.28 o 
  -8  11   2        0.37       -2.85      3.71 o 
  -7  11   2       61.34       60.74      3.62 o 
  -6  11   2      451.71      446.29     11.70 o 
  -5  11   2        0.78        0.88      1.90 o 
  -4  11   2       18.30       15.32      1.83 o 
  -3  11   2       14.41       26.55      1.79 o 
  -2  11   2       77.49       91.48      2.64 o 
  -1  11   2       50.86       56.66      2.03 o 
   0  11   2       30.26       33.69      4.47 o 
   1  11   2      779.60      715.40     14.89 o 
   2  11   2       94.68      128.40      3.55 o 
   3  11   2       62.15       71.19      2.70 o 
   4  11   2       35.39       35.21      2.51 o 
   5  11   2       53.68       52.38      2.93 o 
   6  11   2        1.16       -2.15      5.17 o 
   7  11   2       12.00        8.26      2.00 o 
   8  11   2        0.11        1.22      1.35 o 
  -9  12   2        6.77        7.52      1.05 o 
  -8  12   2       38.24       35.18      2.50 o 
  -7  12   2       16.76       15.97      2.03 o 
  -6  12   2        1.32        2.14      3.87 o 
  -5  12   2        1.37        3.04      1.84 o 
  -4  12   2      135.87      151.07      4.55 o 
  -3  12   2      585.02      559.98     15.20 o 
  -2  12   2      397.92      396.53      8.54 o 
  -1  12   2       90.41       90.31      2.98 o 
   0  12   2       83.72       78.87      1.79 o 
   1  12   2      414.09      419.57     12.15 o 
   2  12   2       30.38       33.57      2.00 o 
   3  12   2      128.40      130.53      4.14 o 
   4  12   2       29.16       23.46      2.27 o 
   5  12   2      100.81      107.78      3.96 o 
   6  12   2       94.28       98.21      4.22 o 
   7  12   2        0.19        0.00      3.15 o 
   8  12   2       17.90       18.61      1.75 o 
  -9  13   2        0.36       -0.65      1.80 o 
  -8  13   2        0.03       -1.35      2.90 o 
  -7  13   2        9.62        5.27      1.93 o 
  -6  13   2        0.01       -4.88      4.88 o 
  -5  13   2      114.82      115.87      4.03 o 
  -4  13   2      228.74      258.31      6.98 o 
  -3  13   2        0.04        0.68      1.59 o 
  -2  13   2       13.64       21.42      1.68 o 
  -1  13   2        0.82        0.72      2.84 o 
   0  13   2        9.97       13.72      1.43 o 
   1  13   2       41.69       39.14      2.09 o 
   2  13   2       20.94       14.82      1.69 o 
   3  13   2       12.99       12.53      1.80 o 
   4  13   2       23.13       28.61      2.44 o 
   5  13   2       95.92       88.72      4.20 o 
   6  13   2        0.77        1.52      3.83 o 
   7  13   2        3.66        3.54      1.52 o 
   8  13   2        5.73        5.69      1.28 o 
  -8  14   2       20.27       16.25      1.84 o 
  -7  14   2       30.34       27.62      2.25 o 
  -6  14   2       19.97       20.05      2.42 o 
  -5  14   2       38.27       45.16      2.87 o 
  -4  14   2       64.32       61.03      3.11 o 
  -3  14   2      106.46      102.74      3.49 o 
  -2  14   2      194.31      221.81      7.29 o 
  -1  14   2       61.19       53.90      2.47 o 
   0  14   2        1.09       -0.04      1.31 o 
   1  14   2      417.95      420.34      9.53 o 
   2  14   2       18.13       18.52      1.92 o 
   3  14   2       18.10       14.62      1.93 o 
   4  14   2        0.91        3.61      1.80 o 
   5  14   2       31.16       29.05      2.91 o 
   6  14   2        0.63       -0.96      3.65 o 
   7  14   2       35.79       38.56      2.45 o 
   8  14   2       14.50       14.00      1.29 o 
  -8  15   2        0.07        0.00      2.55 o 
  -7  15   2        0.24        1.00      1.64 o 
  -6  15   2       10.32        9.30      1.69 o 
  -5  15   2        9.18       10.85      2.26 o 
  -4  15   2      125.56      124.10      4.15 o 
  -3  15   2      417.02      390.05     10.40 o 
  -2  15   2        0.23        0.46      4.21 o 
  -1  15   2      289.91      290.38      8.44 o 
   0  15   2        0.76        2.21      1.34 o 
   1  15   2      197.05      172.06      5.52 o 
   2  15   2      112.37      121.93      3.84 o 
   3  15   2        0.13        1.65      1.83 o 
   4  15   2       40.26       38.86      2.68 o 
   5  15   2        7.57        2.62      4.94 o 
   6  15   2        4.68        3.55      1.56 o 
   7  15   2        4.17        1.84      3.01 o 
  -8  16   2        0.01        0.41      1.76 o 
  -7  16   2        0.20       -3.06      3.06 o 
  -6  16   2       12.71       19.60      2.07 o 
  -5  16   2        8.56       10.80      2.39 o 
  -4  16   2       20.35       16.46      2.31 o 
  -3  16   2       48.57       34.68      2.81 o 
  -2  16   2       26.33       27.93      2.37 o 
  -1  16   2       67.57       68.74      3.12 o 
   0  16   2      819.26      745.22     13.65 o 
   1  16   2      106.73      117.32      3.79 o 
   2  16   2        2.87        3.87      1.72 o 
   3  16   2       48.54       50.89      2.89 o 
   4  16   2       17.34       20.07      2.62 o 
   5  16   2        0.23        1.50      3.35 o 
   6  16   2        6.50        3.91      1.73 o 
   7  16   2        0.98        0.00      2.38 o 
  -7  17   2        0.07       -0.92      2.55 o 
  -6  17   2        3.38        2.79      1.77 o 
  -5  17   2       84.24       87.80      3.47 o 
  -4  17   2      100.74       77.37      3.81 o 
  -3  17   2        0.88        0.00      3.45 o 
  -2  17   2        2.74        4.86      1.84 o 
  -1  17   2       47.64       45.13      3.00 o 
   0  17   2       31.38       29.36      1.83 o 
   1  17   2        1.67        0.51      3.37 o 
   2  17   2       23.63       17.08      2.28 o 
   3  17   2      206.30      177.14      6.26 o 
   4  17   2        0.50        1.57      3.96 o 
   5  17   2       18.31       22.80      1.94 o 
   6  17   2        2.25        1.41      2.23 o 
   7  17   2        2.64        4.71      1.08 o 
  -7  18   2        0.59       -1.01      1.99 o 
  -6  18   2        5.09        3.62      1.57 o 
  -5  18   2       25.90       27.10      2.28 o 
  -4  18   2       14.43       12.81      2.11 o 
  -3  18   2       15.17       14.91      2.58 o 
  -2  18   2      215.84      216.53      6.87 o 
  -1  18   2      135.52      121.87      4.23 o 
   0  18   2       53.96       39.83      1.91 o 
   1  18   2       90.51       91.73      3.69 o 
   2  18   2       65.29       61.30      3.45 o 
   3  18   2        8.88        8.40      2.18 o 
   4  18   2       17.75       28.04      2.19 o 
   5  18   2        2.29        3.03      1.44 o 
   6  18   2       20.44       22.01      1.81 o 
  -7  19   2        1.61        0.00      2.13 o 
  -6  19   2        4.26        0.65      2.93 o 
  -5  19   2        1.74        1.50      1.69 o 
  -4  19   2        7.11        7.73      1.93 o 
  -3  19   2        0.38       -4.19      4.19 o 
  -2  19   2       32.22       30.91      2.88 o 
  -1  19   2        1.13        1.62      5.02 o 
   0  19   2        0.17        1.04      1.45 o 
   1  19   2       41.54       38.51      2.95 o 
   2  19   2       71.90       72.84      3.83 o 
   3  19   2       22.46       14.83      2.07 o 
   4  19   2        3.28        1.37      1.64 o 
   5  19   2       12.75       12.14      1.94 o 
   6  19   2        5.34        4.66      1.19 o 
  -6  20   2        2.72        2.47      1.28 o 
  -5  20   2       29.01       38.39      2.45 o 
  -4  20   2       16.46       15.78      1.99 o 
  -3  20   2        1.81        1.00      3.75 o 
  -2  20   2       51.27       52.95      3.37 o 
  -1  20   2      159.99      153.18      5.15 o 
   0  20   2        8.41       10.60      1.68 o 
   1  20   2       14.71       10.58      2.08 o 
   2  20   2       23.47       24.06      2.34 o 
   3  20   2       53.28       46.33      2.67 o 
   4  20   2       13.14        9.23      1.86 o 
   5  20   2       54.50       53.37      2.64 o 
   6  20   2        1.19       -0.72      1.89 o 
  -6  21   2        6.95        5.57      1.14 o 
  -5  21   2        1.97        0.86      1.26 o 
  -4  21   2        8.56        5.09      1.63 o 
  -3  21   2       38.67       38.33      2.48 o 
  -2  21   2       33.76       37.11      2.42 o 
  -1  21   2        7.20        6.47      1.88 o 
   0  21   2        1.05       -4.14      5.34 o 
   1  21   2        0.25        2.89      1.54 o 
   2  21   2        0.07       -0.47      3.02 o 
   3  21   2       55.15       41.39      2.84 o 
   4  21   2        2.63       -0.69      3.35 o 
   5  21   2        0.40       -2.40      2.40 o 
  -5  22   2        0.06       -1.48      2.26 o 
  -4  22   2        0.14       -1.68      2.20 o 
  -3  22   2        0.59        2.40      1.55 o 
  -2  22   2       45.06       51.15      2.62 o 
  -1  22   2        1.39        3.51      1.50 o 
   0  22   2        6.39       10.15      3.11 o 
   1  22   2        4.59        5.68      1.58 o 
   2  22   2       75.14       75.64      3.38 o 
   3  22   2       12.12       20.66      1.84 o 
   4  22   2        0.09       -0.28      2.46 o 
   5  22   2        0.38        0.52      2.02 o 
  -5  23   2        0.02        1.27      0.88 o 
  -4  23   2        0.43       -0.53      2.41 o 
  -3  23   2        5.41        8.26      1.65 o 
  -2  23   2        7.24       12.59      1.72 o 
  -1  23   2        3.81        6.33      1.68 o 
   0  23   2       46.00       48.88      1.94 o 
   1  23   2       13.05       15.01      1.93 o 
   2  23   2        4.16        2.12      1.57 o 
   3  23   2        0.89       -0.59      2.75 o 
   4  23   2        4.83        4.98      1.01 o 
  -4  24   2       16.01       19.33      1.44 o 
  -3  24   2        0.71        0.79      2.27 o 
  -2  24   2        0.23       -1.23      2.96 o 
  -1  24   2        0.76        2.42      1.44 o 
   0  24   2       32.38       42.42      1.75 o 
   1  24   2        1.10       -0.64      2.31 o 
   2  24   2        0.00       -0.14      1.23 o 
   3  24   2       24.40       33.23      1.80 o 
  -3  25   2        0.65        1.52      1.01 o 
  -2  25   2        0.04        0.00      2.21 o 
  -1  25   2        0.70        0.52      1.19 o 
   0  25   2        0.03        0.92      1.77 o 
   1  25   2        0.23        0.24      1.81 o 
   2  25   2        7.39        8.11      1.19 o 
  -1  26   2        5.27        5.85      1.06 o 
   0  26   2        3.22        2.96      0.72 o 
   1  26   2        0.22       -1.79      1.79 o 
 -10   1   3        2.33       -0.96      2.22 o 
  -9   1   3       22.49       16.79      2.23 o 
  -8   1   3        0.07       -3.76      4.53 o 
  -7   1   3       71.46       68.44      3.45 o 
  -6   1   3       15.46       15.76      2.15 o 
  -5   1   3     1084.43     1234.08     21.26 o 
  -4   1   3     1812.20     2130.30     23.97 o 
  -3   1   3      586.22      698.27     11.77 o 
  -2   1   3     5197.40     5352.92     27.97 o 
  -1   1   3      565.29      542.20      8.24 o 
   0   1   3      600.66      531.99      5.76 o 
   1   1   3       11.42        8.62      0.98 o 
   2   1   3        2.45        7.76      1.01 o 
   3   1   3      513.12      561.48     12.49 o 
   4   1   3        1.42        1.74      3.39 o 
   5   1   3        4.15        3.40      1.87 o 
   6   1   3        5.63        6.72      1.95 o 
   7   1   3       31.38       28.42      3.04 o 
   8   1   3        1.10       -2.15      4.23 o 
   9   1   3        0.06        0.06      1.08 o 
 -10   2   3        7.67       -2.17      2.54 o 
  -9   2   3        6.74        9.32      2.04 o 
  -8   2   3       13.29       10.60      2.57 o 
  -7   2   3       16.64       14.59      2.19 o 
  -6   2   3       19.85       19.84      2.11 o 
  -5   2   3       41.83       55.08      2.37 o 
  -4   2   3     2539.98     2715.71     27.04 o 
  -3   2   3      287.17      290.00      7.91 o 
  -2   2   3        0.78        3.58      1.01 o 
  -1   2   3     6950.34     6413.85     28.21 o 
   0   2   3      240.02      230.13      3.96 o 
   1   2   3        4.75        8.73      1.00 o 
   2   2   3     3444.33     3453.80     26.28 o 
   3   2   3       53.88       73.43      2.29 o 
   4   2   3       78.57       83.35      2.77 o 
   5   2   3       36.56       47.03      2.58 o 
   6   2   3      128.48      159.41      5.12 o 
   7   2   3       39.16       48.18      3.23 o 
   8   2   3       22.54       18.92      2.35 o 
   9   2   3        5.18        6.17      1.27 o 
 -10   3   3        1.16        3.09      0.93 o 
  -9   3   3        8.97       10.53      1.91 o 
  -8   3   3       44.64       46.66      3.23 o 
  -7   3   3        0.18        1.59      4.40 o 
  -6   3   3       90.53       89.63      3.28 o 
  -5   3   3      198.51      193.65      6.21 o 
  -4   3   3        2.54        4.06      1.33 o 
  -3   3   3       40.50       53.08      1.72 o 
  -2   3   3     1254.72     1390.07     14.86 o 
  -1   3   3      268.33      210.45      5.56 o 
   0   3   3     2588.80     2266.00     60.44 o 
   1   3   3      529.68      463.68      8.74 o 
   2   3   3      954.37     1014.33     14.60 o 
   3   3   3     1560.45     1653.89     21.51 o 
   4   3   3       94.41       98.10      3.01 o 
   5   3   3       31.48       30.62      2.31 o 
   6   3   3       35.51       40.95      3.07 o 
   7   3   3       38.98       38.30      3.23 o 
   8   3   3       55.97       46.43      2.94 o 
   9   3   3       13.86       12.93      1.49 o 
 -10   4   3        0.08       -0.22      1.67 o 
  -9   4   3        0.01        0.00      3.58 o 
  -8   4   3      187.99      159.61      5.12 o 
  -7   4   3        1.54        2.76      1.97 o 
  -6   4   3      183.41      190.10      5.85 o 
  -5   4   3        7.74        9.87      1.59 o 
  -4   4   3     1707.93     1642.54     21.71 o 
  -3   4   3      428.19      495.53     10.48 o 
  -2   4   3     1587.19     1488.79     15.88 o 
  -1   4   3     1399.60     1283.84     13.70 o 
   0   4   3     6307.85     5584.71    131.03 o 
   1   4   3       92.45       85.76      2.42 o 
   2   4   3      639.85      549.47     11.11 o 
   3   4   3      907.10      872.76     15.94 o 
   4   4   3        1.51        2.81      1.42 o 
   5   4   3       20.31       14.71      1.91 o 
   6   4   3       78.73       80.38      3.52 o 
   7   4   3        0.66       -0.54      4.52 o 
   8   4   3        0.42        1.95      1.67 o 
   9   4   3       19.17       15.68      1.51 o 
 -10   5   3        3.36        2.80      1.04 o 
  -9   5   3       10.36        7.86      1.96 o 
  -8   5   3        8.45        3.11      4.91 o 
  -7   5   3       14.87       20.36      2.39 o 
  -6   5   3       35.94       45.63      2.60 o 
  -5   5   3       71.50       85.03      2.79 o 
  -4   5   3      262.49      290.44      6.85 o 
  -3   5   3      223.48      235.06      5.39 o 
  -2   5   3      113.73       79.25      2.42 o 
  -1   5   3        3.81        3.99      0.93 o 
   0   5   3        8.97       10.89      0.74 o 
   1   5   3      196.05      163.07      4.07 o 
   2   5   3      613.22      634.65     12.25 o 
   3   5   3       47.47       35.83      1.84 o 
   4   5   3       11.05       12.19      1.57 o 
   5   5   3       88.26      110.17      3.63 o 
   6   5   3       22.18       21.06      2.37 o 
   7   5   3       11.58       13.61      2.12 o 
   8   5   3        1.75        1.60      2.53 o 
   9   5   3        6.99        4.41      1.27 o 
 -10   6   3        0.10       -0.75      2.01 o 
  -9   6   3        0.11       -1.13      3.27 o 
  -8   6   3        7.36        3.06      4.84 o 
  -7   6   3        0.45        4.19      1.99 o 
  -6   6   3      330.20      342.15      9.83 o 
  -5   6   3        2.18       -1.55      4.07 o 
  -4   6   3      515.16      538.28     13.11 o 
  -3   6   3     1773.41     1724.69     20.69 o 
  -2   6   3     4188.36     3835.77     27.71 o 
  -1   6   3       30.37       29.78      1.28 o 
   0   6   3      224.45      153.05      6.43 o 
   1   6   3     1261.86     1203.66     15.59 o 
   2   6   3       85.70      107.51      3.32 o 
   3   6   3      380.15      410.97     11.68 o 
   4   6   3      245.17      234.32      7.13 o 
   5   6   3       46.83       56.26      2.94 o 
   6   6   3       67.86       54.96      3.12 o 
   7   6   3       38.47       45.70      2.84 o 
   8   6   3       10.48        5.46      1.96 o 
   9   6   3        0.42        1.11      0.97 o 
 -10   7   3        3.08        3.05      0.93 o 
  -9   7   3        9.35        5.56      1.72 o 
  -8   7   3        7.66        6.29      1.92 o 
  -7   7   3      104.27      113.89      3.99 o 
  -6   7   3      210.85      211.52      6.47 o 
  -5   7   3      108.23      118.54      3.48 o 
  -4   7   3        0.15       -0.33      2.97 o 
  -3   7   3       24.24       29.12      1.57 o 
  -2   7   3      537.91      528.63     11.02 o 
  -1   7   3      383.57      299.45      7.86 o 
   0   7   3      972.58      891.91      9.49 o 
   1   7   3      682.69      610.59     11.74 o 
   2   7   3       55.77       37.55      1.75 o 
   3   7   3        4.80       -0.65      1.90 o 
   4   7   3       14.69       10.98      2.00 o 
   5   7   3      240.33      229.64      6.67 o 
   6   7   3       17.62       16.41      2.60 o 
   7   7   3       26.31       28.48      2.27 o 
   8   7   3       14.23       18.80      1.86 o 
   9   7   3       11.11        9.35      1.15 o 
  -9   8   3       13.50        9.99      1.79 o 
  -8   8   3        8.90       -1.94      4.17 o 
  -7   8   3        5.13        1.08      4.26 o 
  -6   8   3       30.37       28.74      2.59 o 
  -5   8   3      182.03      164.28      5.32 o 
  -4   8   3        2.55        4.12      1.18 o 
  -3   8   3      461.09      462.02     11.83 o 
  -2   8   3     1062.91     1004.47     15.80 o 
  -1   8   3      198.11      199.20      4.91 o 
   0   8   3      108.04      103.17      2.13 o 
   1   8   3     2963.05     2814.34     26.37 o 
   2   8   3      255.48      270.34      6.43 o 
   3   8   3       12.93       15.65      1.56 o 
   4   8   3      173.60      153.81      4.40 o 
   5   8   3      104.87       98.65      3.87 o 
   6   8   3        0.97       -2.73      4.26 o 
   7   8   3       16.51       13.74      2.07 o 
   8   8   3        8.05       10.62      1.69 o 
  -9   9   3       10.86       13.00      1.61 o 
  -8   9   3       20.40       13.69      1.90 o 
  -7   9   3        8.11        8.23      2.45 o 
  -6   9   3      114.25      114.40      4.01 o 
  -5   9   3      107.88      100.59      3.48 o 
  -4   9   3      119.16      117.73      3.70 o 
  -3   9   3       11.10        5.69      1.39 o 
  -2   9   3      711.64      658.40     13.48 o 
  -1   9   3      803.04      776.35     14.06 o 
   0   9   3      828.19      837.24     10.36 o 
   1   9   3      866.29      895.90     15.79 o 
   2   9   3       48.03       42.52      1.90 o 
   3   9   3      159.49      192.93      5.16 o 
   4   9   3        0.31       -1.36      3.91 o 
   5   9   3       11.95       12.95      2.30 o 
   6   9   3       40.25       45.13      3.26 o 
   7   9   3       28.64       29.00      2.28 o 
   8   9   3        0.24        0.62      2.67 o 
  -9  10   3        3.36        5.31      1.25 o 
  -8  10   3        7.84        8.83      1.74 o 
  -7  10   3       26.99       26.24      2.91 o 
  -6  10   3       83.28       78.30      3.58 o 
  -5  10   3       22.59       17.53      2.15 o 
  -4  10   3        0.17       -1.61      2.85 o 
  -3  10   3      227.29      272.23      7.06 o 
  -2  10   3      167.89      139.96      4.01 o 
  -1  10   3       51.50       41.36      1.88 o 
   0  10   3        2.86        2.59      2.23 o 
   1  10   3        3.25        2.83      1.14 o 
   2  10   3       67.44       61.32      2.39 o 
   3  10   3       12.68       18.30      1.88 o 
   4  10   3       33.99       48.69      2.68 o 
   5  10   3      136.46      120.33      4.13 o 
   6  10   3       49.39       55.19      3.24 o 
   7  10   3        1.90        3.78      1.71 o 
   8  10   3        3.43        3.17      1.32 o 
  -9  11   3        0.92       -0.25      2.07 o 
  -8  11   3        8.35        7.42      1.89 o 
  -7  11   3      172.13      190.53      6.28 o 
  -6  11   3       54.30       51.62      3.23 o 
  -5  11   3       19.29       19.17      2.35 o 
  -4  11   3        6.34        5.62      1.73 o 
  -3  11   3       31.83       31.48      2.06 o 
  -2  11   3      410.84      409.32     12.06 o 
  -1  11   3      800.88      798.83     16.10 o 
   0  11   3       57.96       35.64      1.31 o 
   1  11   3       88.32       72.58      2.48 o 
   2  11   3       11.64       14.93      1.56 o 
   3  11   3      149.71      149.12      3.88 o 
   4  11   3        5.60        7.90      1.82 o 
   5  11   3      150.57      174.33      5.35 o 
   6  11   3       25.02       28.98      2.91 o 
   7  11   3        6.24        9.80      1.69 o 
   8  11   3        0.90        0.25      2.45 o 
  -9  12   3        7.02        5.12      1.16 o 
  -8  12   3       62.60       57.85      2.91 o 
  -7  12   3        0.26        3.20      1.75 o 
  -6  12   3      255.69      248.09      7.28 o 
  -5  12   3        2.97        3.61      1.91 o 
  -4  12   3       42.40       40.81      2.67 o 
  -3  12   3      159.82      133.07      4.05 o 
  -2  12   3      126.70      118.48      3.62 o 
  -1  12   3       74.45       75.22      2.55 o 
   0  12   3      908.20      889.60     12.63 o 
   1  12   3      148.77      147.47      4.60 o 
   2  12   3        6.40        2.04      3.85 o 
   3  12   3       92.48      114.21      3.69 o 
   4  12   3       17.23       21.83      2.33 o 
   5  12   3       28.43       32.39      3.02 o 
   6  12   3        1.90       -2.53      3.54 o 
   7  12   3        0.60        0.77      3.03 o 
   8  12   3        0.28        0.53      0.99 o 
  -9  13   3        1.00       -1.18      1.84 o 
  -8  13   3        4.24        6.47      1.64 o 
  -7  13   3        8.88       11.04      1.87 o 
  -6  13   3       12.85       12.98      2.37 o 
  -5  13   3       10.30        7.54      2.27 o 
  -4  13   3      119.68      104.69      3.68 o 
  -3  13   3      388.95      356.44      9.41 o 
  -2  13   3      201.79      237.42      7.36 o 
  -1  13   3      140.71      106.96      3.57 o 
   0  13   3       12.74       14.71      1.17 o 
   1  13   3       21.18       16.86      1.83 o 
   2  13   3      315.05      288.62      8.45 o 
   3  13   3      102.94      102.95      3.58 o 
   4  13   3       27.87       26.74      2.37 o 
   5  13   3       46.16       48.00      3.20 o 
   6  13   3       17.43       14.53      2.01 o 
   7  13   3        0.02        2.59      1.43 o 
   8  13   3        0.08        0.34      1.78 o 
  -8  14   3        1.78       -2.39      2.39 o 
  -7  14   3        2.38        2.10      1.49 o 
  -6  14   3      166.97      165.69      5.14 o 
  -5  14   3       44.66       39.83      2.86 o 
  -4  14   3      512.26      503.90     11.87 o 
  -3  14   3       53.99       58.23      3.06 o 
  -2  14   3      190.34      169.20      5.40 o 
  -1  14   3       39.56       37.39      2.38 o 
   0  14   3        4.64        2.75      1.02 o 
   1  14   3      613.92      556.46     16.41 o 
   2  14   3      109.18      120.47      3.73 o 
   3  14   3       57.88       47.43      2.76 o 
   4  14   3      133.97      138.11      4.21 o 
   5  14   3       17.70       21.75      2.51 o 
   6  14   3       20.99       19.36      2.06 o 
   7  14   3        2.87        2.58      1.30 o 
  -8  15   3        8.73        0.51      3.01 o 
  -7  15   3       10.05       12.65      1.97 o 
  -6  15   3        4.28        1.49      4.31 o 
  -5  15   3       42.60       39.48      3.14 o 
  -4  15   3        4.24       -5.02      5.02 o 
  -3  15   3       73.40       80.70      3.45 o 
  -2  15   3       70.00       60.77      3.07 o 
  -1  15   3        3.81        5.61      1.76 o 
   0  15   3       18.53       21.80      1.66 o 
   1  15   3       30.29       33.25      2.41 o 
   2  15   3       40.54       41.92      2.71 o 
   3  15   3       50.31       50.47      2.90 o 
   4  15   3       20.11       25.35      2.76 o 
   5  15   3        2.61       -0.30      1.89 o 
   6  15   3        0.18       -3.81      3.81 o 
   7  15   3        0.09        0.26      1.13 o 
  -8  16   3        0.35       -0.10      1.04 o 
  -7  16   3       10.75       11.58      1.74 o 
  -6  16   3       12.18       13.58      1.88 o 
  -5  16   3        1.75       -0.53      1.86 o 
  -4  16   3       30.77       44.41      2.83 o 
  -3  16   3       74.87       70.07      3.35 o 
  -2  16   3      171.83      159.92      4.53 o 
  -1  16   3      783.15      789.37     20.43 o 
   0  16   3        6.10        5.57      1.40 o 
   1  16   3        1.07       -0.51      1.77 o 
   2  16   3       43.74       49.22      2.73 o 
   3  16   3       12.39       10.30      2.41 o 
   4  16   3       23.37       24.53      2.51 o 
   5  16   3       33.03       37.24      2.48 o 
   6  16   3        4.47        8.31      1.49 o 
   7  16   3        3.41        3.10      1.15 o 
  -7  17   3        3.10        5.93      1.39 o 
  -6  17   3        2.70        4.45      1.60 o 
  -5  17   3        4.39        3.01      4.60 o 
  -4  17   3        6.15        2.67      2.13 o 
  -3  17   3      411.74      397.45     10.99 o 
  -2  17   3        0.24       -0.42      1.95 o 
  -1  17   3      340.00      363.09     10.16 o 
   0  17   3       16.44       17.95      1.61 o 
   1  17   3       25.12       27.56      2.55 o 
   2  17   3       14.55       12.76      2.21 o 
   3  17   3      103.67      120.58      4.48 o 
   4  17   3        1.45        2.03      1.39 o 
   5  17   3        1.70       -1.71      3.53 o 
   6  17   3       21.77       26.39      2.00 o 
  -7  18   3        0.04       -1.75      2.36 o 
  -6  18   3        7.23        6.76      1.54 o 
  -5  18   3        0.02        0.00      3.61 o 
  -4  18   3       21.83       24.97      2.75 o 
  -3  18   3       53.58       54.14      3.45 o 
  -2  18   3       22.21       13.01      2.13 o 
  -1  18   3       20.34       24.62      2.48 o 
   0  18   3       79.84       80.88      2.49 o 
   1  18   3        0.51        0.97      1.75 o 
   2  18   3      134.70      153.72      5.10 o 
   3  18   3       74.38       74.65      3.69 o 
   4  18   3       61.71       52.84      2.59 o 
   5  18   3        0.10       -2.65      2.91 o 
   6  18   3        5.77        7.81      1.30 o 
  -7  19   3        0.01       -0.95      0.95 o 
  -6  19   3        0.68       -2.87      2.87 o 
  -5  19   3       18.54       18.40      2.19 o 
  -4  19   3       24.42       18.78      2.08 o 
  -3  19   3      171.82      175.50      5.36 o 
  -2  19   3      134.31      115.62      4.56 o 
  -1  19   3       30.42       39.39      3.10 o 
   0  19   3      436.09      412.74      8.02 o 
   1  19   3       52.88       53.37      3.55 o 
   2  19   3        9.84       15.34      2.26 o 
   3  19   3        6.23        6.96      1.73 o 
   4  19   3       18.78       17.05      2.02 o 
   5  19   3       13.70       14.38      1.81 o 
   6  19   3        3.95        4.82      1.05 o 
  -6  20   3        0.58        0.52      2.06 o 
  -5  20   3        2.34        0.00      2.69 o 
  -4  20   3        3.63        1.33      3.51 o 
  -3  20   3        0.74       -3.63      3.63 o 
  -2  20   3        0.37       -4.90      4.90 o 
  -1  20   3       78.04       71.33      3.64 o 
   0  20   3       20.24       18.34      3.57 o 
   1  20   3        4.44        3.52      1.67 o 
   2  20   3       11.61       10.64      1.76 o 
   3  20   3       10.28       10.96      1.86 o 
   4  20   3        7.72        8.02      1.83 o 
   5  20   3       13.46       16.56      1.54 o 
  -6  21   3        2.81        4.57      1.18 o 
  -5  21   3       18.28       20.42      1.95 o 
  -4  21   3        5.31        9.29      1.74 o 
  -3  21   3        1.78        1.77      3.38 o 
  -2  21   3        0.08       -3.57      3.57 o 
  -1  21   3        0.46        1.08      1.42 o 
   0  21   3       81.18       84.86      2.39 o 
   1  21   3        9.48       14.96      2.07 o 
   2  21   3       22.78       24.03      2.22 o 
   3  21   3        5.46        7.89      1.68 o 
   4  21   3       56.90       61.41      2.73 o 
   5  21   3        4.82        4.20      1.12 o 
  -5  22   3        5.60        4.05      1.18 o 
  -4  22   3        9.40        6.23      1.62 o 
  -3  22   3        0.82        0.48      1.68 o 
  -2  22   3        3.96        5.84      1.63 o 
  -1  22   3        9.82        7.36      1.79 o 
   0  22   3        1.20        1.93      1.38 o 
   1  22   3        8.38        7.88      1.87 o 
   2  22   3       42.84       46.58      2.55 o 
   3  22   3       37.12       29.80      2.16 o 
   4  22   3        3.45        0.36      1.24 o 
  -5  23   3        0.23        0.12      0.87 o 
  -4  23   3        0.05       -2.64      2.64 o 
  -3  23   3        1.47       -3.83      3.83 o 
  -2  23   3        5.15        5.69      1.71 o 
  -1  23   3        0.04        1.53      2.59 o 
   0  23   3        6.17        2.75      1.67 o 
   1  23   3        4.82        3.62      1.48 o 
   2  23   3        0.05        0.08      1.33 o 
   3  23   3       23.72       24.17      1.77 o 
   4  23   3        0.17       -1.66      1.66 o 
  -4  24   3        1.15        0.18      2.07 o 
  -3  24   3       36.15       44.09      2.12 o 
  -2  24   3        0.05        1.16      2.52 o 
  -1  24   3        1.60       -1.56      2.87 o 
   0  24   3        8.53       10.11      1.08 o 
   1  24   3        3.07       -1.45      2.48 o 
   2  24   3        1.51        0.06      1.12 o 
   3  24   3       10.70        8.54      1.32 o 
  -3  25   3        9.91        9.84      1.19 o 
  -2  25   3        1.48       -0.43      2.19 o 
  -1  25   3        1.62        1.41      2.64 o 
   0  25   3        0.09        0.49      1.53 o 
   1  25   3       27.86       32.56      1.77 o 
   2  25   3        8.49        9.31      1.21 o 
 -10   0   4        7.37        9.06      1.23 o 
  -9   0   4        2.66       -0.42      3.58 o 
  -8   0   4      167.48      155.83      5.23 o 
  -7   0   4      359.16      373.67     10.81 o 
  -6   0   4       59.05       53.44      2.91 o 
  -5   0   4      244.95      253.39      7.24 o 
  -4   0   4      548.26      664.28     13.93 o 
  -3   0   4      982.21     1017.54     15.18 o 
  -2   0   4      111.62      124.94      3.61 o 
  -1   0   4      156.69      165.77      3.85 o 
   0   0   4     3633.44     3461.73     17.28 o 
   1   0   4      576.39      570.76     10.68 o 
   2   0   4       71.12       83.23      2.49 o 
   3   0   4      824.28      806.69     16.06 o 
   4   0   4      184.98      193.29      5.40 o 
   5   0   4      103.77      102.72      3.63 o 
   6   0   4        0.81        0.55      4.27 o 
   7   0   4       38.51       32.51      2.52 o 
   8   0   4        8.57        8.43      1.68 o 
   9   0   4        4.48        4.31      1.15 o 
 -10   1   4        7.21        6.17      1.12 o 
  -9   1   4        4.12        0.86      3.56 o 
  -8   1   4        2.17        5.48      2.19 o 
  -7   1   4        0.02        0.00      4.85 o 
  -6   1   4      118.34      133.90      3.98 o 
  -5   1   4      541.49      613.20     15.39 o 
  -4   1   4     1798.98     2101.70     24.81 o 
  -3   1   4     1484.57     1557.97     18.79 o 
  -2   1   4      159.05      163.85      3.99 o 
  -1   1   4       81.04       83.87      2.98 o 
   0   1   4     6580.46     5977.93     72.91 o 
   1   1   4      746.62      701.09     11.78 o 
   2   1   4     1279.87     1350.76     18.25 o 
   3   1   4      423.60      396.94     11.31 o 
   4   1   4      637.18      675.58     16.85 o 
   5   1   4       23.42       21.81      2.22 o 
   6   1   4        5.35        9.07      1.75 o 
   7   1   4        5.86       13.33      1.88 o 
   8   1   4        1.75        2.19      1.59 o 
   9   1   4        0.14        0.98      1.84 o 
 -10   2   4        0.01        0.80      1.11 o 
  -9   2   4        3.28        6.39      1.84 o 
  -8   2   4       12.87       16.07      2.50 o 
  -7   2   4       38.85       37.70      3.03 o 
  -6   2   4      119.07      136.00      4.06 o 
  -5   2   4      222.30      238.83      7.07 o 
  -4   2   4       41.41       38.35      2.02 o 
  -3   2   4     2854.83     3142.23     26.86 o 
  -2   2   4      390.76      363.66      8.43 o 
  -1   2   4      131.25      119.89      3.44 o 
   0   2   4     3125.11     2843.85     69.22 o 
   1   2   4       38.60       34.32      1.51 o 
   2   2   4      804.84      772.67     14.11 o 
   3   2   4       11.89        5.68      1.33 o 
   4   2   4       57.88       58.11      2.65 o 
   5   2   4       60.87       65.56      3.22 o 
   6   2   4       29.12       22.46      2.56 o 
   7   2   4       13.48        8.20      2.11 o 
   8   2   4       13.02       16.16      1.81 o 
   9   2   4       30.32       18.03      1.42 o 
 -10   3   4        0.19       -2.35      2.35 o 
  -9   3   4       32.32       29.45      2.57 o 
  -8   3   4       11.65        1.08      4.83 o 
  -7   3   4       58.82       54.72      3.18 o 
  -6   3   4       45.74       52.56      2.98 o 
  -5   3   4      412.22      420.62      9.19 o 
  -4   3   4        3.10       10.62      1.32 o 
  -3   3   4     1503.79     1472.13     18.84 o 
  -2   3   4        9.79        6.95      1.02 o 
  -1   3   4      667.15      606.16     10.41 o 
   0   3   4       72.24       68.22      1.50 o 
   1   3   4      126.50      121.48      3.76 o 
   2   3   4      218.06      156.26      4.85 o 
   3   3   4      204.26      232.02      6.31 o 
   4   3   4        1.19       -0.82      3.44 o 
   5   3   4      191.52      212.02      6.51 o 
   6   3   4       10.76       16.15      2.18 o 
   7   3   4       26.80       22.68      2.38 o 
   8   3   4       17.84       17.49      2.09 o 
 -10   4   4        1.11        1.03      1.01 o 
  -9   4   4        4.27        3.74      1.87 o 
  -8   4   4        0.95        2.11      2.00 o 
  -7   4   4       78.48       80.06      3.64 o 
  -6   4   4       36.17       42.93      2.73 o 
  -5   4   4       95.55      108.35      3.23 o 
  -4   4   4       96.96      108.34      3.21 o 
  -3   4   4        0.15        3.94      1.17 o 
  -2   4   4     2287.24     2262.21     21.60 o 
  -1   4   4     2882.39     2813.58     22.92 o 
   0   4   4       65.82       61.74      1.89 o 
   1   4   4      245.99      209.11      5.00 o 
   2   4   4     1424.49     1445.92     19.77 o 
   3   4   4      793.39      895.41     17.55 o 
   4   4   4       80.91       63.44      2.83 o 
   5   4   4       33.90       31.38      2.60 o 
   6   4   4      159.28      152.29      5.58 o 
   7   4   4       34.61       34.26      2.53 o 
   8   4   4        7.74        9.84      1.78 o 
 -10   5   4       14.68        9.90      1.33 o 
  -9   5   4        1.04        3.41      1.60 o 
  -8   5   4        8.64       11.37      2.23 o 
  -7   5   4      109.47      102.01      3.88 o 
  -6   5   4      694.67      724.96     19.15 o 
  -5   5   4      366.54      378.05      9.10 o 
  -4   5   4      761.19      814.39     16.39 o 
  -3   5   4      286.45      274.73      6.22 o 
  -2   5   4      796.51      870.94     13.93 o 
  -1   5   4      562.22      573.43     10.83 o 
   0   5   4        1.58       -0.79      1.72 o 
   1   5   4     1677.44     1673.10     19.70 o 
   2   5   4      114.59      120.02      3.59 o 
   3   5   4      108.48       94.85      2.88 o 
   4   5   4      166.69      211.91      6.00 o 
   5   5   4       12.00       13.80      2.10 o 
   6   5   4       16.22       16.94      2.71 o 
   7   5   4        4.78        9.10      1.85 o 
   8   5   4       46.50       52.09      2.60 o 
 -10   6   4       21.39       14.56      1.28 o 
  -9   6   4       17.33       11.17      1.78 o 
  -8   6   4       50.33       46.96      2.74 o 
  -7   6   4       27.23       22.82      2.52 o 
  -6   6   4      114.34      125.19      3.96 o 
  -5   6   4       52.21       59.88      2.73 o 
  -4   6   4       92.10       99.54      3.23 o 
  -3   6   4      922.67      928.05     16.15 o 
  -2   6   4      176.76      164.91      4.70 o 
  -1   6   4      634.02      603.65     11.66 o 
   0   6   4        3.07        4.82      2.62 o 
   1   6   4       58.05       62.90      2.05 o 
   2   6   4       19.77       19.05      1.46 o 
   3   6   4        7.11        8.17      1.63 o 
   4   6   4        7.80        4.28      1.85 o 
   5   6   4      479.33      482.77     11.89 o 
   6   6   4       43.46       43.37      3.30 o 
   7   6   4       10.39       11.18      1.92 o 
   8   6   4       23.77       18.84      1.95 o 
 -10   7   4        4.86        2.84      0.94 o 
  -9   7   4        8.92       10.14      1.77 o 
  -8   7   4        7.85       10.47      1.96 o 
  -7   7   4       34.70       33.32      3.09 o 
  -6   7   4       30.64       37.69      2.81 o 
  -5   7   4      127.20      139.83      4.28 o 
  -4   7   4      167.78      180.34      6.00 o 
  -3   7   4      220.92      229.87      6.04 o 
  -2   7   4      139.55      111.33      3.38 o 
  -1   7   4      569.60      590.66     12.05 o 
   0   7   4      640.10      697.29     18.50 o 
   1   7   4      519.83      537.51     12.13 o 
   2   7   4       25.95       25.57      1.67 o 
   3   7   4        5.04        1.52      2.89 o 
   4   7   4      331.15      355.83      9.48 o 
   5   7   4        0.27       -4.67      4.67 o 
   6   7   4      126.13      158.35      5.28 o 
   7   7   4        4.52       -0.46      4.49 o 
   8   7   4        4.24        4.46      1.39 o 
  -9   8   4       11.25        7.93      1.83 o 
  -8   8   4       61.47       80.76      3.27 o 
  -7   8   4       75.24       61.38      3.76 o 
  -6   8   4       58.82       54.82      3.02 o 
  -5   8   4       11.06       15.96      1.96 o 
  -4   8   4        5.04       15.95      1.65 o 
  -3   8   4      588.18      547.57     13.40 o 
  -2   8   4      453.83      456.21     11.43 o 
  -1   8   4     1508.12     1393.21     19.22 o 
   0   8   4      636.82      594.00     13.20 o 
   1   8   4      679.63      681.16     14.34 o 
   2   8   4       69.62       79.17      2.60 o 
   3   8   4        7.67        8.81      1.56 o 
   4   8   4      203.41      209.22      6.31 o 
   5   8   4      153.33      163.25      4.73 o 
   6   8   4        1.39        0.54      4.20 o 
   7   8   4        0.63        1.10      1.70 o 
   8   8   4        0.16       -1.27      1.27 o 
  -9   9   4        9.26        8.61      1.50 o 
  -8   9   4       20.49       21.83      2.16 o 
  -7   9   4      179.66      193.83      6.50 o 
  -6   9   4       16.91       17.92      2.24 o 
  -5   9   4        1.21        7.75      1.94 o 
  -4   9   4      106.84      107.11      3.22 o 
  -3   9   4        8.23        8.16      1.31 o 
  -2   9   4       62.89       79.77      2.53 o 
  -1   9   4     2466.00     2366.69     26.21 o 
   0   9   4       28.08       19.69      1.01 o 
   1   9   4      123.10      107.43      3.15 o 
   2   9   4      836.55      822.46     17.76 o 
   3   9   4      153.09      148.62      4.38 o 
   4   9   4       13.28       10.70      2.16 o 
   5   9   4        5.69        5.01      2.08 o 
   6   9   4       10.43        8.82      2.31 o 
   7   9   4       45.07       49.08      2.87 o 
   8   9   4        0.18        0.49      2.09 o 
  -9  10   4        0.01       -1.93      2.51 o 
  -8  10   4        1.37        3.37      1.73 o 
  -7  10   4        7.47       11.11      2.61 o 
  -6  10   4      326.36      371.31     10.61 o 
  -5  10   4      769.15      756.43     19.99 o 
  -4  10   4      330.78      321.93      8.71 o 
  -3  10   4      119.32      121.69      3.75 o 
  -2  10   4      477.43      399.08      8.38 o 
  -1  10   4      614.32      604.85     13.98 o 
   0  10   4       15.75       11.75      1.04 o 
   1  10   4     1168.35     1165.06     20.27 o 
   2  10   4      956.53      864.88     18.59 o 
   3  10   4       44.46       39.92      2.64 o 
   4  10   4      454.82      492.84     11.77 o 
   5  10   4       21.53       14.82      2.71 o 
   6  10   4        0.19       -0.20      1.48 o 
   7  10   4        5.55        7.78      1.71 o 
   8  10   4        0.58        1.06      2.01 o 
  -9  11   4        5.70        2.79      1.27 o 
  -8  11   4       23.71       28.03      2.39 o 
  -7  11   4       22.04       20.28      2.24 o 
  -6  11   4      166.51      166.01      4.75 o 
  -5  11   4      184.99      199.46      6.41 o 
  -4  11   4       84.95       87.57      3.28 o 
  -3  11   4      139.27      143.41      4.12 o 
  -2  11   4       45.88       49.53      2.25 o 
  -1  11   4     1158.81     1128.24     20.27 o 
   0  11   4       15.52       10.31      1.13 o 
   1  11   4      396.39      419.15      9.12 o 
   2  11   4      110.34       94.41      3.19 o 
   3  11   4       36.90       30.94      2.50 o 
   4  11   4       88.74       79.69      3.55 o 
   5  11   4       29.69       37.89      3.06 o 
   6  11   4        5.86        9.36      1.87 o 
   7  11   4        0.86        1.79      1.38 o 
   8  11   4        0.19       -0.18      2.09 o 
  -9  12   4       12.86       10.58      1.41 o 
  -8  12   4       17.34       20.68      2.04 o 
  -7  12   4       12.74       10.78      1.99 o 
  -6  12   4       33.18       34.34      3.00 o 
  -5  12   4        4.29       -1.90      2.13 o 
  -4  12   4       63.04       62.08      3.10 o 
  -3  12   4      121.27      126.71      3.77 o 
  -2  12   4      565.77      551.70     15.26 o 
  -1  12   4      997.77      926.59     19.31 o 
   0  12   4       33.62       21.60      2.05 o 
   1  12   4      119.58      121.45      3.93 o 
   2  12   4      358.46      328.14      9.07 o 
   3  12   4       68.30       70.83      3.07 o 
   4  12   4        5.33        6.09      2.07 o 
   5  12   4        2.28       10.17      2.22 o 
   6  12   4       49.02       52.31      2.91 o 
   7  12   4        7.13        5.50      1.66 o 
  -9  13   4        0.19       -0.16      0.81 o 
  -8  13   4        0.21       -0.75      1.45 o 
  -7  13   4       26.45       29.01      2.43 o 
  -6  13   4       16.67       16.60      2.53 o 
  -5  13   4       12.37        7.98      2.29 o 
  -4  13   4      145.79      156.60      4.40 o 
  -3  13   4      555.61      580.02     17.08 o 
  -2  13   4       71.75       69.69      3.05 o 
  -1  13   4       27.73       25.42      2.13 o 
   0  13   4      107.49      105.57      2.38 o 
   1  13   4      118.61      134.90      3.81 o 
   2  13   4      161.50      153.01      4.13 o 
   3  13   4      442.61      423.01     11.15 o 
   4  13   4       10.19       16.76      2.53 o 
   5  13   4       42.71       45.68      2.78 o 
   6  13   4        6.03        5.73      1.83 o 
   7  13   4        5.06        3.47      1.36 o 
  -8  14   4       37.92       33.52      2.15 o 
  -7  14   4       35.95       37.45      2.66 o 
  -6  14   4       67.19       66.24      3.08 o 
  -5  14   4      277.86      280.70      7.64 o 
  -4  14   4        5.78        3.79      2.24 o 
  -3  14   4        0.18        2.28      1.85 o 
  -2  14   4      145.52      132.13      3.97 o 
  -1  14   4        9.45        6.54      1.62 o 
   0  14   4      200.48      216.11      4.77 o 
   1  14   4      160.97      162.61      5.45 o 
   2  14   4      129.99      121.23      3.96 o 
   3  14   4       92.83       81.20      3.46 o 
   4  14   4       42.04       48.38      3.09 o 
   5  14   4       39.41       37.63      2.72 o 
   6  14   4       15.89       12.69      2.13 o 
   7  14   4        1.29        0.48      2.71 o 
  -8  15   4        2.05        1.41      1.25 o 
  -7  15   4       10.89       10.10      1.75 o 
  -6  15   4        4.42        1.47      4.25 o 
  -5  15   4       33.09       41.50      3.20 o 
  -4  15   4      174.17      172.11      4.79 o 
  -3  15   4       49.10       42.94      2.94 o 
  -2  15   4       23.09       23.15      2.35 o 
  -1  15   4      340.81      324.91      9.56 o 
   0  15   4      172.47      188.10      4.09 o 
   1  15   4      467.43      439.86     11.16 o 
   2  15   4       16.08       19.06      2.33 o 
   3  15   4        0.31        0.00      3.78 o 
   4  15   4        3.74        0.53      4.37 o 
   5  15   4        2.80       -1.41      3.89 o 
   6  15   4       38.41       36.73      2.37 o 
   7  15   4       48.20       44.30      1.93 o 
  -8  16   4        0.23       -0.39      1.90 o 
  -7  16   4        0.69       -1.03      3.08 o 
  -6  16   4       40.61       38.62      2.56 o 
  -5  16   4       52.24       34.43      2.85 o 
  -4  16   4       34.60       43.28      3.20 o 
  -3  16   4       27.33       28.70      2.81 o 
  -2  16   4      496.50      500.29     12.05 o 
  -1  16   4      215.63      184.21      5.33 o 
   0  16   4      498.19      460.33     12.11 o 
   1  16   4       55.54       72.51      3.37 o 
   2  16   4       25.34       21.03      2.29 o 
   3  16   4        6.72        1.77      1.92 o 
   4  16   4       13.36        8.67      1.91 o 
   5  16   4       34.29       29.16      2.64 o 
   6  16   4        4.17        3.00      1.55 o 
  -7  17   4        3.11        2.99      1.44 o 
  -6  17   4        0.04        0.51      1.59 o 
  -5  17   4       42.10       44.80      2.76 o 
  -4  17   4        1.22       -0.13      2.20 o 
  -3  17   4      201.83      222.57      6.88 o 
  -2  17   4        0.86       -5.24      5.24 o 
  -1  17   4       26.33       20.83      2.50 o 
   0  17   4      198.42      183.48      5.42 o 
   1  17   4       10.91       10.63      2.15 o 
   2  17   4        0.48        3.13      2.15 o 
   3  17   4        0.36        3.17      1.74 o 
   4  17   4        2.14        1.90      1.60 o 
   5  17   4       23.06       21.26      2.11 o 
   6  17   4       22.51       18.88      1.66 o 
  -7  18   4       29.91       27.98      1.81 o 
  -6  18   4        1.39        1.44      1.60 o 
  -5  18   4        1.41       -2.26      3.53 o 
  -4  18   4      119.12      125.93      4.10 o 
  -3  18   4        0.11        0.00      3.91 o 
  -2  18   4       44.24       45.48      3.34 o 
  -1  18   4        3.93        1.62      4.09 o 
   0  18   4        4.00        2.83      3.53 o 
   1  18   4       21.53       23.19      2.69 o 
   2  18   4      165.33      165.12      5.32 o 
   3  18   4      120.16      131.17      4.10 o 
   4  18   4        2.58        3.45      1.57 o 
   5  18   4        0.40       -1.14      1.39 o 
   6  18   4        2.91        2.43      1.02 o 
  -7  19   4        6.34        6.88      1.09 o 
  -6  19   4        9.71       13.08      1.66 o 
  -5  19   4        0.01        0.40      2.45 o 
  -4  19   4       12.13       16.19      1.87 o 
  -3  19   4       13.63       19.75      2.26 o 
  -2  19   4       20.47       18.97      2.56 o 
  -1  19   4        8.95        3.20      4.89 o 
   0  19   4       29.10       34.30      2.11 o 
   1  19   4      178.14      164.36      5.24 o 
   2  19   4       11.57       10.80      2.02 o 
   3  19   4        7.05        6.40      1.92 o 
   4  19   4       23.83       21.35      2.14 o 
   5  19   4        5.10        4.69      1.35 o 
  -6  20   4        6.68        4.58      1.17 o 
  -5  20   4        0.03       -2.98      2.98 o 
  -4  20   4       24.40       27.03      2.48 o 
  -3  20   4        0.97       -3.62      3.62 o 
  -2  20   4        0.12        0.50      3.27 o 
  -1  20   4        1.00       -2.25      2.25 o 
   0  20   4       38.24       44.31      2.71 o 
   1  20   4       53.19       54.34      2.72 o 
   2  20   4        9.21        5.28      1.67 o 
   3  20   4        8.14        9.41      1.91 o 
   4  20   4        4.36        2.15      1.47 o 
   5  20   4        3.69        3.85      1.01 o 
  -6  21   4        1.48        1.66      0.99 o 
  -5  21   4        2.00        0.00      2.61 o 
  -4  21   4        0.32        1.00      1.46 o 
  -3  21   4       14.00       15.48      2.09 o 
  -2  21   4        7.33        5.36      1.62 o 
  -1  21   4        3.29        3.66      1.62 o 
   0  21   4       21.16       12.64      1.30 o 
   1  21   4       28.75       31.81      2.22 o 
   2  21   4        5.78        0.41      4.03 o 
   3  21   4       10.42        9.81      1.85 o 
   4  21   4       40.53       44.49      2.21 o 
  -5  22   4       42.73       39.52      2.01 o 
  -4  22   4        0.98       -0.60      3.01 o 
  -3  22   4        3.05        1.44      2.60 o 
  -2  22   4        3.36        4.58      1.93 o 
  -1  22   4        9.85       10.37      1.83 o 
   0  22   4       14.03       14.92      1.41 o 
   1  22   4        2.20       -0.59      1.66 o 
   2  22   4       32.40       29.96      2.14 o 
   3  22   4        8.54        6.18      1.35 o 
   4  22   4        0.11       -1.66      1.66 o 
  -4  23   4        7.35        7.87      1.26 o 
  -3  23   4        0.33        1.03      1.15 o 
  -2  23   4        8.77       10.06      1.80 o 
  -1  23   4        6.79       13.07      1.65 o 
   0  23   4        0.70       -2.05      2.05 o 
   1  23   4        0.93       -1.61      2.52 o 
   2  23   4        8.14       14.47      1.64 o 
   3  23   4        9.70       10.27      1.32 o 
  -3  24   4       34.62       34.47      1.88 o 
  -2  24   4        1.21        2.14      1.25 o 
  -1  24   4        4.18        4.10      1.36 o 
   0  24   4       17.59       17.28      1.20 o 
   1  24   4       11.67       18.73      1.64 o 
   2  24   4        1.46        4.26      1.07 o 
  -2  25   4       24.62       25.07      1.52 o 
  -1  25   4        3.54        0.60      2.42 o 
   0  25   4        1.15        0.98      0.92 o 
   1  25   4        9.30       10.06      1.10 o 
 -10   1   5       16.05       12.36      1.43 o 
  -9   1   5        3.03       -0.84      3.53 o 
  -8   1   5        7.99       10.18      2.41 o 
  -7   1   5       19.91       24.86      2.56 o 
  -6   1   5      134.78      145.09      4.94 o 
  -5   1   5      150.42      155.48      5.03 o 
  -4   1   5       92.53       92.66      2.81 o 
  -3   1   5        4.80        6.90      1.23 o 
  -2   1   5       17.30       19.83      1.28 o 
  -1   1   5     2043.75     2053.07     20.89 o 
   0   1   5     1124.63     1130.47     11.21 o 
   1   1   5      262.36      282.72      6.13 o 
   2   1   5       33.69       41.69      1.91 o 
   3   1   5        7.21        6.90      1.50 o 
   4   1   5       59.02       66.14      2.79 o 
   5   1   5      266.43      294.46      7.76 o 
   6   1   5        3.67        1.08      4.46 o 
   7   1   5        0.70        1.81      3.27 o 
   8   1   5        0.13        0.71      1.20 o 
 -10   2   5        0.22        0.70      2.09 o 
  -9   2   5        0.26       -3.62      3.62 o 
  -8   2   5        3.85        3.25      5.13 o 
  -7   2   5       32.57       29.29      2.78 o 
  -6   2   5      485.85      525.12     11.89 o 
  -5   2   5      223.57      262.79      7.68 o 
  -4   2   5      249.54      301.91      7.28 o 
  -3   2   5      960.63     1033.64     16.89 o 
  -2   2   5      554.82      580.61     11.68 o 
  -1   2   5     1042.09     1040.58     15.10 o 
   0   2   5      721.20      700.37     19.06 o 
   1   2   5      143.72      153.16      4.68 o 
   2   2   5      586.25      656.19     14.41 o 
   3   2   5      556.19      617.34     15.81 o 
   4   2   5       19.57       15.04      2.15 o 
   5   2   5       43.34       42.83      2.89 o 
   6   2   5        4.30        8.50      2.37 o 
   7   2   5       25.53       25.14      2.20 o 
   8   2   5        3.24        3.49      1.35 o 
 -10   3   5        1.53        3.16      1.07 o 
  -9   3   5        5.49        0.41      4.05 o 
  -8   3   5        0.64        0.21      1.95 o 
  -7   3   5       90.75       98.50      3.82 o 
  -6   3   5       10.90        0.00      5.16 o 
  -5   3   5      672.12      735.56     17.81 o 
  -4   3   5       68.87       71.33      2.63 o 
  -3   3   5       29.67       36.00      1.81 o 
  -2   3   5     1440.03     1475.78     18.95 o 
  -1   3   5        7.31        7.01      1.06 o 
   0   3   5     1227.79     1250.09     14.46 o 
   1   3   5     1322.86     1283.39     18.48 o 
   2   3   5      175.10      161.38      5.33 o 
   3   3   5      169.52      175.38      5.06 o 
   4   3   5       93.22       95.54      3.42 o 
   5   3   5      143.00      152.88      5.18 o 
   6   3   5       61.32       57.40      3.61 o 
   7   3   5       59.71       54.88      2.86 o 
   8   3   5        0.86        2.24      1.28 o 
 -10   4   5       15.86       12.33      1.36 o 
  -9   4   5        1.40       -3.98      3.98 o 
  -8   4   5      124.76      112.48      4.03 o 
  -7   4   5        3.96       -1.11      2.04 o 
  -6   4   5      742.25      731.11     20.16 o 
  -5   4   5      122.55      129.74      3.69 o 
  -4   4   5      163.97      181.71      4.89 o 
  -3   4   5      930.10      905.89     16.39 o 
  -2   4   5      286.68      312.70      9.10 o 
  -1   4   5       18.74       26.53      1.47 o 
   0   4   5       33.31       24.86      1.08 o 
   1   4   5      178.76      154.26      4.79 o 
   2   4   5        0.18       -3.26      3.26 o 
   3   4   5      111.14      118.77      3.47 o 
   4   4   5        5.80        5.50      1.67 o 
   5   4   5      136.89      122.33      4.16 o 
   6   4   5       74.74       80.85      4.17 o 
   7   4   5       13.19       17.38      2.22 o 
   8   4   5        5.32        3.79      1.42 o 
 -10   5   5        1.03        0.95      1.86 o 
  -9   5   5       36.38       29.95      2.38 o 
  -8   5   5        0.56       -0.20      1.66 o 
  -7   5   5       26.15       26.84      2.70 o 
  -6   5   5       14.39       17.71      2.68 o 
  -5   5   5      117.45      110.58      3.48 o 
  -4   5   5        1.83        1.07      3.32 o 
  -3   5   5      573.23      528.45     12.73 o 
  -2   5   5      783.66      798.79     14.74 o 
  -1   5   5     1382.13     1418.67     18.99 o 
   0   5   5     5064.12     4964.26     61.72 o 
   1   5   5      797.31      745.52     14.84 o 
   2   5   5      274.73      258.48      6.82 o 
   3   5   5      481.99      510.06     14.80 o 
   4   5   5       75.58       82.34      3.37 o 
   5   5   5      232.00      244.37      6.34 o 
   6   5   5       26.56       25.89      2.76 o 
   7   5   5        7.94        8.36      1.99 o 
   8   5   5        0.14        0.25      2.02 o 
 -10   6   5        0.01       -0.51      1.75 o 
  -9   6   5       24.24       20.90      2.04 o 
  -8   6   5       75.11       70.80      3.25 o 
  -7   6   5        9.62       10.67      2.44 o 
  -6   6   5        1.36       -4.44      4.44 o 
  -5   6   5      191.78      190.03      5.80 o 
  -4   6   5       52.89       47.66      2.30 o 
  -3   6   5      227.05      278.16      6.93 o 
  -2   6   5        5.78        2.46      1.20 o 
  -1   6   5      192.92      140.65      4.61 o 
   0   6   5        2.39       10.62      6.27 o 
   1   6   5     1263.19     1294.51     19.93 o 
   2   6   5      493.21      497.74     13.57 o 
   3   6   5       24.95       24.21      2.18 o 
   4   6   5        1.86       -1.00      4.34 o 
   5   6   5       90.71       98.76      3.90 o 
   6   6   5        6.49       -2.63      4.68 o 
   7   6   5        4.67        2.04      3.44 o 
   8   6   5        0.40        0.75      1.03 o 
  -9   7   5        5.93        4.47      1.68 o 
  -8   7   5        0.01       -1.45      1.74 o 
  -7   7   5        3.58        3.40      2.26 o 
  -6   7   5       54.13       54.96      3.18 o 
  -5   7   5      156.30      158.90      5.46 o 
  -4   7   5      110.75      100.02      3.12 o 
  -3   7   5     1679.70     1840.60     25.08 o 
  -2   7   5        0.83        0.30      2.65 o 
  -1   7   5     1725.22     1611.54     21.60 o 
   0   7   5     1353.18     1318.67     14.02 o 
   1   7   5      154.28      156.46      4.40 o 
   2   7   5      536.01      467.85     13.89 o 
   3   7   5      426.29      404.22      9.94 o 
   4   7   5       58.88       52.70      3.04 o 
   5   7   5      136.92      140.45      4.35 o 
   6   7   5      146.53      149.80      4.94 o 
   7   7   5       56.36       58.28      3.09 o 
   8   7   5        0.80       -2.29      2.29 o 
  -9   8   5       15.03       11.55      1.64 o 
  -8   8   5        5.88        0.00      4.25 o 
  -7   8   5        0.09        2.15      4.51 o 
  -6   8   5      219.19      242.46      7.09 o 
  -5   8   5       46.06       39.22      2.83 o 
  -4   8   5       94.50      103.12      3.27 o 
  -3   8   5      259.90      255.04      7.08 o 
  -2   8   5        2.73       -3.31      3.31 o 
  -1   8   5     1260.55     1229.62     19.69 o 
   0   8   5       54.77       56.72      1.63 o 
   1   8   5      782.73      778.27     16.55 o 
   2   8   5      381.35      350.96      8.61 o 
   3   8   5        2.88       -3.19      3.68 o 
   4   8   5        5.15        6.68      1.97 o 
   5   8   5        5.50        6.62      2.34 o 
   6   8   5       71.69       73.86      3.36 o 
   7   8   5        3.62        0.00      3.37 o 
   8   8   5       12.60       10.55      1.23 o 
  -9   9   5       13.76       11.45      1.57 o 
  -8   9   5        9.35        4.96      1.71 o 
  -7   9   5       11.14        8.63      2.51 o 
  -6   9   5       10.77       13.64      2.25 o 
  -5   9   5       29.00       34.07      2.39 o 
  -4   9   5      153.14      158.92      4.49 o 
  -3   9   5      466.51      451.38      9.55 o 
  -2   9   5        0.07        2.08      1.23 o 
  -1   9   5      344.48      338.77      7.80 o 
   0   9   5      476.59      427.12      8.71 o 
   1   9   5       20.98       26.13      1.85 o 
   2   9   5        2.76        1.25      3.75 o 
   3   9   5      445.10      427.83     10.66 o 
   4   9   5      398.87      393.63     10.74 o 
   5   9   5       13.05       13.59      2.55 o 
   6   9   5       34.87       37.10      2.56 o 
   7   9   5        8.36       12.46      1.76 o 
  -9  10   5        1.27        1.16      1.26 o 
  -8  10   5        2.95        3.97      1.48 o 
  -7  10   5       12.63       13.60      1.93 o 
  -6  10   5       61.47       68.45      3.43 o 
  -5  10   5        0.56        5.19      2.11 o 
  -4  10   5      146.44      155.52      4.64 o 
  -3  10   5       66.49       80.07      2.85 o 
  -2  10   5      355.35      297.36      7.77 o 
  -1  10   5        0.23       -0.36      3.17 o 
   0  10   5       18.17       14.79      1.17 o 
   1  10   5       80.90       76.83      2.87 o 
   2  10   5        9.18       13.76      1.99 o 
   3  10   5        0.11       -1.89      1.89 o 
   4  10   5      108.99      122.95      4.36 o 
   5  10   5       32.93       37.48      3.10 o 
   6  10   5        8.51        4.64      1.63 o 
   7  10   5        3.48        1.18      1.39 o 
  -9  11   5        0.02       -0.85      1.12 o 
  -8  11   5        5.82        9.31      1.54 o 
  -7  11   5        2.59        5.22      1.73 o 
  -6  11   5        4.33        6.39      2.18 o 
  -5  11   5       81.62       78.99      3.41 o 
  -4  11   5      406.76      435.04     10.69 o 
  -3  11   5      251.30      248.19      8.02 o 
  -2  11   5       80.30       79.05      3.00 o 
  -1  11   5        3.03        0.00      3.19 o 
   0  11   5       57.38       64.29      1.88 o 
   1  11   5        2.55        8.92      1.67 o 
   2  11   5        0.24        0.94      3.89 o 
   3  11   5      515.39      585.24     12.88 o 
   4  11   5        5.03        1.11      4.95 o 
   5  11   5       66.56       79.18      3.87 o 
   6  11   5       18.50       21.69      2.31 o 
   7  11   5        0.35       -2.81      2.81 o 
  -9  12   5        8.12        8.07      1.15 o 
  -8  12   5        4.49        8.49      1.62 o 
  -7  12   5       26.59       27.85      2.35 o 
  -6  12   5       12.27       15.77      2.55 o 
  -5  12   5       34.96       34.00      2.55 o 
  -4  12   5       50.56       34.52      2.70 o 
  -3  12   5        0.34       -2.33      3.64 o 
  -2  12   5      358.67      401.13      9.76 o 
  -1  12   5       16.88       20.22      1.80 o 
   0  12   5        9.69        9.86      1.25 o 
   1  12   5       71.79       63.77      3.10 o 
   2  12   5       15.78       11.47      2.23 o 
   3  12   5      114.45      110.50      4.10 o 
   4  12   5        8.45        9.14      2.42 o 
   5  12   5      286.14      316.07      9.86 o 
   6  12   5       23.43       26.06      2.26 o 
   7  12   5        2.14        1.79      1.22 o 
  -8  13   5       11.17        9.55      1.52 o 
  -7  13   5       45.57       46.11      2.67 o 
  -6  13   5        0.40        2.11      4.41 o 
  -5  13   5        6.63        7.90      2.42 o 
  -4  13   5      112.28      120.53      4.07 o 
  -3  13   5      217.65      188.90      6.19 o 
  -2  13   5      207.05      213.00      6.18 o 
  -1  13   5       77.55       90.11      3.31 o 
   0  13   5      890.12      822.35     14.25 o 
   1  13   5      281.49      248.48      6.76 o 
   2  13   5      192.35      208.30      5.62 o 
   3  13   5      589.20      593.22     13.39 o 
   4  13   5        3.42       -1.09      5.13 o 
   5  13   5        2.60        2.44      3.93 o 
   6  13   5        0.52        1.01      1.47 o 
   7  13   5        4.46        3.81      1.30 o 
  -8  14   5        1.71        1.64      2.50 o 
  -7  14   5        3.07        1.44      1.96 o 
  -6  14   5       15.82       17.49      2.11 o 
  -5  14   5        5.79        5.16      2.17 o 
  -4  14   5       26.93       17.41      2.44 o 
  -3  14   5      202.24      213.10      6.49 o 
  -2  14   5       80.29       88.58      3.46 o 
  -1  14   5      110.63       99.03      3.66 o 
   0  14   5       36.91       33.97      1.98 o 
   1  14   5       38.69       45.86      2.96 o 
   2  14   5      279.87      289.03      7.66 o 
   3  14   5      245.70      261.55      7.52 o 
   4  14   5        0.73        0.53      3.93 o 
   5  14   5        5.27        6.26      1.61 o 
   6  14   5        0.83       -2.66      2.66 o 
  -8  15   5        0.11        0.79      1.10 o 
  -7  15   5       12.39       11.61      1.67 o 
  -6  15   5        1.29        0.47      3.11 o 
  -5  15   5        2.43        8.91      2.17 o 
  -4  15   5        0.68       -4.54      4.54 o 
  -3  15   5       14.58       14.96      2.27 o 
  -2  15   5      339.20      346.58     10.23 o 
  -1  15   5      544.86      567.77     12.70 o 
   0  15   5      185.34      187.78      3.62 o 
   1  15   5      311.29      336.65     10.21 o 
   2  15   5        7.75        4.07      2.04 o 
   3  15   5       10.84       13.78      2.52 o 
   4  15   5       75.33       77.48      3.26 o 
   5  15   5        2.45        5.88      1.71 o 
   6  15   5        0.59        3.06      1.25 o 
  -8  16   5        8.21       10.40      1.22 o 
  -7  16   5        0.36        0.32      2.62 o 
  -6  16   5        1.02       -2.60      3.36 o 
  -5  16   5       12.46       11.69      2.05 o 
  -4  16   5        0.37       -1.86      1.86 o 
  -3  16   5      155.97      182.41      5.58 o 
  -2  16   5        1.96        0.54      4.63 o 
  -1  16   5        6.82        6.79      2.28 o 
   0  16   5      566.63      598.17      9.47 o 
   1  16   5        1.22        2.74      4.80 o 
   2  16   5        5.36        0.00      4.84 o 
   3  16   5       12.06       -4.75      4.93 o 
   4  16   5        1.64        0.94      1.59 o 
   5  16   5        6.60       10.71      1.76 o 
   6  16   5        7.88        9.41      1.34 o 
  -7  17   5        0.81        1.14      1.18 o 
  -6  17   5        1.33       -2.32      3.28 o 
  -5  17   5       83.04       89.12      3.53 o 
  -4  17   5        0.77       -3.65      4.39 o 
  -3  17   5       18.39       27.73      2.91 o 
  -2  17   5       11.40       17.19      2.39 o 
  -1  17   5       75.12       82.41      4.00 o 
   0  17   5       42.45       38.83      2.41 o 
   1  17   5        2.09        5.75      2.01 o 
   2  17   5        1.44        2.81      1.98 o 
   3  17   5        1.83        1.00      3.93 o 
   4  17   5       30.86       34.31      2.57 o 
   5  17   5       10.47       11.48      1.73 o 
   6  17   5        0.03       -1.95      1.95 o 
  -7  18   5        0.01       -1.28      1.89 o 
  -6  18   5        0.03       -0.42      1.38 o 
  -5  18   5       49.63       50.45      3.09 o 
  -4  18   5        0.28        3.91      1.60 o 
  -3  18   5      144.78      162.58      5.24 o 
  -2  18   5      250.27      263.86      7.48 o 
  -1  18   5       82.30       72.84      3.73 o 
   0  18   5        7.85        5.26      2.13 o 
   1  18   5        3.79        5.46      1.98 o 
   2  18   5       16.68       20.04      2.17 o 
   3  18   5        8.47        2.29      3.86 o 
   4  18   5       22.77       21.96      2.27 o 
   5  18   5        1.60        1.29      2.36 o 
  -6  19   5       17.84       15.28      1.63 o 
  -5  19   5       12.09        1.13      3.50 o 
  -4  19   5       10.96        9.90      1.73 o 
  -3  19   5       50.80       44.61      2.66 o 
  -2  19   5       17.43       11.15      2.27 o 
  -1  19   5       24.58       24.45      2.24 o 
   0  19   5        4.11       -0.51      2.23 o 
   1  19   5        6.76        3.83      1.68 o 
   2  19   5       58.64       65.42      3.01 o 
   3  19   5       25.59       25.85      2.18 o 
   4  19   5       36.34       34.17      2.13 o 
   5  19   5        2.69        3.33      1.00 o 
  -6  20   5        3.36        4.73      1.07 o 
  -5  20   5       12.00       16.34      1.74 o 
  -4  20   5        0.01       -1.18      3.12 o 
  -3  20   5       14.37       12.42      1.92 o 
  -2  20   5        1.03        0.66      1.52 o 
  -1  20   5        2.85        0.19      1.61 o 
   0  20   5        0.57        0.35      2.39 o 
   1  20   5        0.11       -1.01      1.51 o 
   2  20   5       29.85       21.26      2.18 o 
   3  20   5       18.32       19.87      1.96 o 
   4  20   5        0.62       -1.27      2.94 o 
  -5  21   5       11.98       12.87      1.63 o 
  -4  21   5       13.13        7.99      1.64 o 
  -3  21   5        5.25        7.96      1.82 o 
  -2  21   5        5.41        5.69      1.77 o 
  -1  21   5        7.64        8.37      2.01 o 
   0  21   5        0.01       -0.24      2.22 o 
   1  21   5       49.70       57.46      3.02 o 
   2  21   5        6.82        6.15      1.68 o 
   3  21   5        0.74       -0.85      2.47 o 
   4  21   5       21.75       22.74      1.42 o 
  -5  22   5        1.04       -0.19      2.04 o 
  -4  22   5        9.82        5.62      1.44 o 
  -3  22   5        1.53       -1.30      2.80 o 
  -2  22   5        0.12       -0.72      2.60 o 
  -1  22   5        1.48       -2.25      3.18 o 
   0  22   5        1.30       -1.68      1.99 o 
   1  22   5       36.85       37.17      2.35 o 
   2  22   5       10.77       10.07      1.56 o 
   3  22   5        9.78       14.95      1.38 o 
  -4  23   5        4.43        4.57      1.11 o 
  -3  23   5        0.11       -0.77      2.22 o 
  -2  23   5        1.84       -0.29      2.57 o 
  -1  23   5        9.01       10.81      1.57 o 
   0  23   5        0.43       -0.98      2.39 o 
   1  23   5        0.80       -0.27      2.55 o 
   2  23   5       10.19        8.38      1.16 o 
  -3  24   5        8.39        9.26      1.18 o 
  -2  24   5       16.29       18.48      1.57 o 
  -1  24   5        0.51        0.69      2.23 o 
   0  24   5        0.03        0.44      1.53 o 
   1  24   5       13.88       16.51      1.31 o 
 -10   0   6        0.08        1.93      1.01 o 
  -9   0   6        5.30        0.00      3.48 o 
  -8   0   6       10.96        7.86      2.01 o 
  -7   0   6        0.32       -4.89      4.89 o 
  -6   0   6        7.70        2.55      4.48 o 
  -5   0   6      133.01      131.83      4.96 o 
  -4   0   6       45.04       56.02      2.53 o 
  -3   0   6       61.59       65.45      2.41 o 
  -2   0   6     6151.17     6080.29     41.19 o 
  -1   0   6       38.65       34.18      1.75 o 
   0   0   6       70.01       66.90      1.56 o 
   1   0   6      323.46      369.48     10.79 o 
   2   0   6      313.56      382.77      8.51 o 
   3   0   6      303.99      283.20      8.29 o 
   4   0   6        3.14        1.51      3.99 o 
   5   0   6        0.12        0.00      3.77 o 
   6   0   6       49.48       57.15      3.04 o 
   7   0   6       31.71       34.08      2.54 o 
   8   0   6        7.99        9.35      1.13 o 
 -10   1   6        3.76        3.33      1.10 o 
  -9   1   6        0.15       -1.18      2.64 o 
  -8   1   6       13.51       17.75      2.10 o 
  -7   1   6       18.03       20.98      2.56 o 
  -6   1   6        2.38        3.26      1.82 o 
  -5   1   6      335.94      362.03      9.29 o 
  -4   1   6      709.72      749.77     16.97 o 
  -3   1   6      438.76      484.91     12.55 o 
  -2   1   6      402.02      358.71     10.33 o 
  -1   1   6      370.79      325.43      9.53 o 
   0   1   6       55.82       44.07      1.34 o 
   1   1   6      397.23      377.08     11.17 o 
   2   1   6      647.63      601.70     15.10 o 
   3   1   6      123.37      124.08      3.60 o 
   4   1   6       34.52       35.73      2.63 o 
   5   1   6        0.39       -1.63      4.10 o 
   6   1   6       14.93       13.53      2.06 o 
   7   1   6        1.20       -1.87      3.45 o 
   8   1   6        5.24        3.03      1.04 o 
 -10   2   6        0.31       -1.22      2.05 o 
  -9   2   6        0.54       -0.19      1.52 o 
  -8   2   6        6.92        5.50      1.95 o 
  -7   2   6      111.03      120.47      4.23 o 
  -6   2   6       94.75      100.77      3.83 o 
  -5   2   6      149.80      150.53      4.47 o 
  -4   2   6      161.05      163.30      4.87 o 
  -3   2   6      120.99      137.80      4.19 o 
  -2   2   6      380.52      366.30     10.54 o 
  -1   2   6       94.23       98.30      2.89 o 
   0   2   6      801.09      813.09     10.88 o 
   1   2   6      119.58      102.01      3.11 o 
   2   2   6       15.56       12.26      1.60 o 
   3   2   6      208.75      201.06      7.27 o 
   4   2   6        2.62        0.00      4.80 o 
   5   2   6        2.21       -4.35      4.92 o 
   6   2   6        0.66        1.50      3.13 o 
   7   2   6        0.22        1.76      1.32 o 
   8   2   6        2.09        3.66      1.00 o 
 -10   3   6        5.04        1.36      2.24 o 
  -9   3   6        1.03       -2.28      3.23 o 
  -8   3   6        1.34        1.54      4.46 o 
  -7   3   6       24.92       24.49      2.92 o 
  -6   3   6       20.82       26.33      2.44 o 
  -5   3   6        0.14        0.72      1.66 o 
  -4   3   6       23.88       31.21      2.07 o 
  -3   3   6      357.25      340.47      7.66 o 
  -2   3   6        0.70        4.25      1.25 o 
  -1   3   6     1670.67     1646.90     21.63 o 
   0   3   6      322.61      255.40      5.88 o 
   1   3   6       42.45       46.14      2.05 o 
   2   3   6       54.88       67.33      2.54 o 
   3   3   6       48.88       57.20      2.73 o 
   4   3   6      341.10      352.44     10.13 o 
   5   3   6        0.67        0.14      2.14 o 
   6   3   6       26.12       22.37      2.32 o 
   7   3   6        0.92        1.36      1.48 o 
   8   3   6        2.92        3.23      1.00 o 
 -10   4   6        1.17        1.10      1.90 o 
  -9   4   6        8.81        6.87      1.75 o 
  -8   4   6       41.94       37.67      2.75 o 
  -7   4   6       24.14       20.52      2.87 o 
  -6   4   6       53.76       59.79      3.19 o 
  -5   4   6        9.00       13.36      1.97 o 
  -4   4   6       53.82       60.47      2.57 o 
  -3   4   6       25.59       30.98      1.92 o 
  -2   4   6      400.93      392.45     11.11 o 
  -1   4   6       44.57       73.45      2.36 o 
   0   4   6      203.91      175.68      7.38 o 
   1   4   6      519.89      556.04     13.97 o 
   2   4   6        3.70       -0.78      3.10 o 
   3   4   6       42.89       44.88      2.56 o 
   4   4   6      107.72      106.25      3.75 o 
   5   4   6       36.28       29.60      2.84 o 
   6   4   6        0.10       -0.98      3.54 o 
   7   4   6        1.30        0.88      1.38 o 
   8   4   6        0.01        0.17      0.86 o 
 -10   5   6        0.49        0.33      1.75 o 
  -9   5   6        1.34        0.36      3.62 o 
  -8   5   6       91.30       82.07      3.59 o 
  -7   5   6       29.72       31.65      2.97 o 
  -6   5   6        0.47        3.84      1.90 o 
  -5   5   6       13.03       19.07      2.06 o 
  -4   5   6      121.22      117.22      3.32 o 
  -3   5   6      303.82      333.15      7.96 o 
  -2   5   6       35.84       39.60      1.91 o 
  -1   5   6      156.23      158.43      4.24 o 
   0   5   6        0.98        1.16      0.86 o 
   1   5   6      486.50      527.03     14.02 o 
   2   5   6        3.76        7.50      1.54 o 
   3   5   6       10.39       10.94      2.08 o 
   4   5   6      138.79      129.97      4.15 o 
   5   5   6        4.11        2.32      2.05 o 
   6   5   6       13.01       16.29      1.96 o 
   7   5   6        0.39        3.30      1.41 o 
  -9   6   6        3.92        1.68      3.28 o 
  -8   6   6       11.34       11.59      2.19 o 
  -7   6   6       31.02       31.46      3.06 o 
  -6   6   6       17.95       20.40      2.49 o 
  -5   6   6       73.51       81.63      3.20 o 
  -4   6   6       83.65      104.43      3.38 o 
  -3   6   6       48.15       51.03      2.33 o 
  -2   6   6      264.45      254.27      6.88 o 
  -1   6   6      451.67      479.21     12.86 o 
   0   6   6       20.26       17.58      1.11 o 
   1   6   6       35.93       35.61      2.09 o 
   2   6   6      404.21      379.08      9.35 o 
   3   6   6      187.42      179.87      5.18 o 
   4   6   6      267.03      254.28      8.94 o 
   5   6   6       66.46       59.29      3.68 o 
   6   6   6        0.01       -0.28      1.51 o 
   7   6   6        3.01        1.29      2.57 o 
  -9   7   6       15.03       10.28      1.61 o 
  -8   7   6        5.86       -2.32      3.80 o 
  -7   7   6       41.40       41.84      3.18 o 
  -6   7   6        4.64        8.04      2.15 o 
  -5   7   6        1.67        2.17      1.85 o 
  -4   7   6      109.52      103.81      3.46 o 
  -3   7   6        0.90        2.78      1.38 o 
  -2   7   6        5.89       -1.78      3.71 o 
  -1   7   6      483.56      411.23     12.28 o 
   0   7   6        2.65        3.49      0.96 o 
   1   7   6      183.42      194.53      5.37 o 
   2   7   6      148.42      173.42      4.72 o 
   3   7   6       48.16       55.21      2.96 o 
   4   7   6        0.60       -0.54      4.17 o 
   5   7   6        0.02        2.69      4.14 o 
   6   7   6        3.11        0.73      1.54 o 
   7   7   6       13.27        8.07      1.77 o 
  -9   8   6        3.59        0.29      2.76 o 
  -8   8   6        0.48       -1.99      1.99 o 
  -7   8   6       42.99       44.08      3.08 o 
  -6   8   6       49.97       47.40      2.90 o 
  -5   8   6      193.77      184.03      5.32 o 
  -4   8   6       10.35       11.70      1.89 o 
  -3   8   6      160.32      171.56      5.11 o 
  -2   8   6      550.57      578.58     15.29 o 
  -1   8   6        0.92        0.00      2.71 o 
   0   8   6       34.74       29.56      1.70 o 
   1   8   6       99.03       96.96      3.18 o 
   2   8   6      345.89      311.08      8.79 o 
   3   8   6      102.94       91.90      3.63 o 
   4   8   6        3.68       -3.29      5.03 o 
   5   8   6       29.35       26.57      2.73 o 
   6   8   6       27.20       22.41      2.53 o 
   7   8   6       14.40       11.09      1.57 o 
  -9   9   6        0.27        0.52      2.43 o 
  -8   9   6       15.38       18.82      2.16 o 
  -7   9   6        1.58        1.56      3.93 o 
  -6   9   6      113.23      109.20      4.61 o 
  -5   9   6        1.04        3.75      1.94 o 
  -4   9   6       41.06       38.93      2.50 o 
  -3   9   6       23.01       18.86      2.14 o 
  -2   9   6      166.03      153.07      4.95 o 
  -1   9   6       91.63       80.55      2.82 o 
   0   9   6      704.65      765.54     20.41 o 
   1   9   6      329.02      351.92      9.25 o 
   2   9   6      105.35      101.94      3.60 o 
   3   9   6      160.25      154.78      4.56 o 
   4   9   6      107.47      121.67      4.76 o 
   5   9   6       23.62       24.81      2.35 o 
   6   9   6        6.16        4.96      1.77 o 
   7   9   6        1.76        3.04      1.22 o 
  -9  10   6        0.00        0.06      1.04 o 
  -8  10   6        2.21       -2.73      3.55 o 
  -7  10   6       49.87       52.97      2.92 o 
  -6  10   6        0.72       -1.91      2.11 o 
  -5  10   6       11.16       14.72      2.15 o 
  -4  10   6        2.62        1.48      3.08 o 
  -3  10   6      105.91      114.65      3.70 o 
  -2  10   6      267.61      292.26      8.34 o 
  -1  10   6      157.13      158.61      4.45 o 
   0  10   6      149.46      142.98      3.34 o 
   1  10   6      113.87      117.88      3.70 o 
   2  10   6        5.93        1.90      1.94 o 
   3  10   6       25.21       20.84      2.46 o 
   4  10   6        9.02       11.47      2.79 o 
   5  10   6      131.24      134.42      4.30 o 
   6  10   6        0.18       -2.71      3.13 o 
   7  10   6        8.95        1.35      2.86 o 
  -9  11   6        0.35       -1.04      1.04 o 
  -8  11   6        1.53        3.50      1.43 o 
  -7  11   6        7.44        5.96      1.75 o 
  -6  11   6       18.07       16.09      2.56 o 
  -5  11   6       11.88       14.55      2.25 o 
  -4  11   6       36.22       44.49      2.74 o 
  -3  11   6      408.54      424.35     10.63 o 
  -2  11   6       47.88       56.99      2.77 o 
  -1  11   6      134.06      115.23      3.64 o 
   0  11   6        2.65        2.93      3.54 o 
   1  11   6      401.63      377.57     10.09 o 
   2  11   6        7.65        8.13      1.99 o 
   3  11   6       70.86       75.94      3.69 o 
   4  11   6       56.76       57.45      3.65 o 
   5  11   6       49.97       51.37      2.87 o 
   6  11   6       11.67       10.29      1.85 o 
   7  11   6       34.34       28.07      1.71 o 
  -9  12   6        0.00       -0.64      1.67 o 
  -8  12   6        3.39        2.43      1.47 o 
  -7  12   6        4.66        3.90      1.62 o 
  -6  12   6        4.41        4.89      2.00 o 
  -5  12   6        3.34       13.15      2.17 o 
  -4  12   6       26.26       26.70      2.44 o 
  -3  12   6      224.41      239.60      6.78 o 
  -2  12   6       31.84       41.68      2.59 o 
  -1  12   6       77.86       80.76      3.12 o 
   0  12   6        0.29       -1.84      2.95 o 
   1  12   6        0.68        0.00      3.95 o 
   2  12   6      103.17      102.23      3.87 o 
   3  12   6        0.03       -1.25      2.38 o 
   4  12   6       32.21       37.48      3.11 o 
   5  12   6        4.53        6.87      1.73 o 
   6  12   6        0.48       -2.80      2.80 o 
  -8  13   6        0.01        0.71      1.29 o 
  -7  13   6        9.34       12.29      1.92 o 
  -6  13   6        0.03       -0.71      1.65 o 
  -5  13   6       89.34      100.37      4.23 o 
  -4  13   6        1.82        1.63      3.65 o 
  -3  13   6        7.09       11.38      2.03 o 
  -2  13   6       53.80       63.33      3.07 o 
  -1  13   6        0.61       -1.52      3.62 o 
   0  13   6       14.77       13.47      1.52 o 
   1  13   6      398.89      384.15     10.75 o 
   2  13   6      115.50      116.24      4.05 o 
   3  13   6      166.00      168.45      5.47 o 
   4  13   6       11.42        9.41      1.95 o 
   5  13   6       20.99       19.04      2.20 o 
   6  13   6        6.18        4.81      1.27 o 
  -8  14   6       16.11       15.19      1.57 o 
  -7  14   6        7.80        8.58      1.72 o 
  -6  14   6       31.57       28.77      2.58 o 
  -5  14   6       44.97       60.23      3.32 o 
  -4  14   6        2.00        2.20      4.40 o 
  -3  14   6       12.26       13.69      2.13 o 
  -2  14   6       43.26       55.39      2.94 o 
  -1  14   6        0.20        1.91      1.72 o 
   0  14   6      196.41      178.25      3.57 o 
   1  14   6       89.23       98.71      3.86 o 
   2  14   6        0.07        1.67      4.19 o 
   3  14   6       91.47       76.83      3.99 o 
   4  14   6       18.25       18.33      2.13 o 
   5  14   6       18.01       16.84      2.02 o 
   6  14   6       18.84       19.90      1.62 o 
  -8  15   6        1.36        1.76      1.04 o 
  -7  15   6       27.08       18.21      2.01 o 
  -6  15   6        1.05        1.61      1.47 o 
  -5  15   6        3.21        3.51      1.80 o 
  -4  15   6       66.42       70.76      3.88 o 
  -3  15   6       12.92       13.09      2.08 o 
  -2  15   6       65.87       75.16      3.49 o 
  -1  15   6      128.12      137.39      4.47 o 
   0  15   6        0.04       -1.91      1.91 o 
   1  15   6        2.55        0.55      4.73 o 
   2  15   6        0.73       -1.79      2.20 o 
   3  15   6        0.43        1.04      3.89 o 
   4  15   6       84.48       83.84      3.64 o 
   5  15   6        3.44        0.34      3.22 o 
   6  15   6        0.37       -1.34      1.97 o 
  -7  16   6        2.44        1.44      1.21 o 
  -6  16   6        2.46        0.40      3.45 o 
  -5  16   6       11.28       13.10      1.94 o 
  -4  16   6        3.70        3.31      2.25 o 
  -3  16   6        3.22        3.43      2.10 o 
  -2  16   6        3.17        2.21      3.50 o 
  -1  16   6      172.45      169.27      5.41 o 
   0  16   6       33.86       36.52      2.17 o 
   1  16   6      165.45      162.85      5.35 o 
   2  16   6        7.08        8.65      2.03 o 
   3  16   6       37.17       34.25      2.57 o 
   4  16   6       43.05       46.11      2.80 o 
   5  16   6       15.06       11.13      1.71 o 
  -7  17   6        2.93        1.88      1.12 o 
  -6  17   6        6.27       13.25      1.62 o 
  -5  17   6        0.69       -1.33      3.51 o 
  -4  17   6       68.18       71.83      3.13 o 
  -3  17   6        4.69        3.32      1.96 o 
  -2  17   6        7.04        8.71      2.35 o 
  -1  17   6       43.22       51.89      3.31 o 
   0  17   6       33.89       34.97      2.87 o 
   1  17   6      136.66      147.75      5.00 o 
   2  17   6      148.00      143.89      4.36 o 
   3  17   6        4.54        5.91      1.93 o 
   4  17   6        0.11       -0.71      2.84 o 
   5  17   6        0.05        0.93      2.19 o 
  -7  18   6       13.47        9.11      1.25 o 
  -6  18   6        2.66        0.00      2.43 o 
  -5  18   6        2.37        3.34      1.68 o 
  -4  18   6        0.79        1.84      1.48 o 
  -3  18   6        2.50        2.60      1.65 o 
  -2  18   6        3.35        2.08      4.35 o 
  -1  18   6        4.71        0.00      4.28 o 
   0  18   6        5.61        2.46      1.62 o 
   1  18   6       34.93       40.69      2.60 o 
   2  18   6        7.82        7.50      1.78 o 
   3  18   6        0.87       -0.30      1.34 o 
   4  18   6        5.63        2.02      1.58 o 
   5  18   6        2.32        0.87      2.13 o 
  -6  19   6        7.14       10.48      1.30 o 
  -5  19   6       10.27       14.35      2.00 o 
  -4  19   6        6.65       -2.87      4.23 o 
  -3  19   6       27.75       27.88      2.28 o 
  -2  19   6       34.30       38.79      2.49 o 
  -1  19   6      265.72      264.87      7.30 o 
   0  19   6        0.00        0.05      3.39 o 
   1  19   6        9.46        2.75      4.50 o 
   2  19   6       11.54       11.44      1.93 o 
   3  19   6        2.07        2.63      1.38 o 
   4  19   6        2.42        3.36      1.12 o 
  -6  20   6        0.27       -1.92      1.92 o 
  -5  20   6        9.16        8.46      1.49 o 
  -4  20   6        9.18        7.84      1.74 o 
  -3  20   6        2.94        1.51      1.78 o 
  -2  20   6       68.49       73.02      3.41 o 
  -1  20   6       35.65       28.46      2.57 o 
   0  20   6        5.73        3.69      1.65 o 
   1  20   6       29.02       35.18      2.48 o 
   2  20   6        5.42        7.87      1.40 o 
   3  20   6       34.66       38.32      2.15 o 
   4  20   6        0.01        0.70      1.58 o 
  -5  21   6       48.36       57.71      2.33 o 
  -4  21   6        6.86        4.70      1.47 o 
  -3  21   6       26.08       25.22      2.22 o 
  -2  21   6        0.34        1.50      2.85 o 
  -1  21   6        9.82       13.36      1.75 o 
   0  21   6        4.70        4.56      1.84 o 
   1  21   6        1.30        3.70      1.40 o 
   2  21   6        9.83       17.28      1.62 o 
   3  21   6       14.76       16.23      1.40 o 
  -4  22   6       42.93       46.71      2.14 o 
  -3  22   6        8.59        6.01      1.37 o 
  -2  22   6        2.66        4.39      1.43 o 
  -1  22   6       10.08       10.91      1.72 o 
   0  22   6        2.24        0.19      1.15 o 
   1  22   6        1.55        1.38      2.52 o 
   2  22   6       35.35       40.51      2.01 o 
  -3  23   6        1.53       -2.10      2.10 o 
  -2  23   6        0.54       -2.26      2.26 o 
  -1  23   6        1.02        2.90      1.11 o 
   0  23   6       51.44       65.25      1.72 o 
   1  23   6        0.11        1.22      1.92 o 
  -1  24   6        0.69        0.00      1.90 o 
 -10   1   7        0.07       -0.17      1.69 o 
  -9   1   7        0.32       -0.35      3.09 o 
  -8   1   7       26.82       23.79      2.40 o 
  -7   1   7        2.44        7.82      2.14 o 
  -6   1   7       10.42       15.20      2.14 o 
  -5   1   7       40.65       46.99      2.74 o 
  -4   1   7       16.78       19.22      1.99 o 
  -3   1   7        0.32       -0.37      1.29 o 
  -2   1   7       48.33       45.88      2.13 o 
  -1   1   7      520.63      533.92     13.70 o 
   0   1   7      567.07      600.45     10.43 o 
   1   1   7      108.62      103.64      3.08 o 
   2   1   7      147.34      146.34      4.51 o 
   3   1   7      132.50      134.61      4.12 o 
   4   1   7       82.83       95.61      3.75 o 
   5   1   7        3.28       -1.58      4.75 o 
   6   1   7        2.68        3.48      1.65 o 
   7   1   7        0.75        1.32      1.22 o 
 -10   2   7        0.71        0.16      1.69 o 
  -9   2   7       16.92       16.95      1.96 o 
  -8   2   7        0.94        1.75      1.65 o 
  -7   2   7        1.99       -2.19      4.32 o 
  -6   2   7        8.32        7.15      2.11 o 
  -5   2   7       32.07       33.50      2.56 o 
  -4   2   7      159.72      165.95      4.50 o 
  -3   2   7       12.33       11.25      1.44 o 
  -2   2   7       21.96       33.76      2.01 o 
  -1   2   7       12.43       16.77      1.54 o 
   0   2   7        0.97        0.58      1.34 o 
   1   2   7      288.61      310.84      8.18 o 
   2   2   7      393.33      359.19      9.30 o 
   3   2   7        9.33       16.85      2.01 o 
   4   2   7      156.69      183.45      5.33 o 
   5   2   7        9.24        1.05      5.21 o 
   6   2   7        4.92       -3.02      4.07 o 
   7   2   7        5.87        3.15      1.33 o 
  -9   3   7       12.44       13.90      1.74 o 
  -8   3   7       74.68       67.00      3.11 o 
  -7   3   7      113.74      108.91      4.52 o 
  -6   3   7        5.43        2.15      4.31 o 
  -5   3   7        6.73        1.95      4.87 o 
  -4   3   7      442.33      440.59     10.06 o 
  -3   3   7       74.78       70.01      2.69 o 
  -2   3   7       26.53       38.83      2.07 o 
  -1   3   7      325.35      317.40      7.75 o 
   0   3   7      482.21      504.06     19.92 o 
   1   3   7      114.03      122.80      3.75 o 
   2   3   7      170.24      148.14      4.00 o 
   3   3   7       52.03       58.63      3.04 o 
   4   3   7        8.26        7.36      1.97 o 
   5   3   7        5.22        7.06      2.15 o 
   6   3   7       14.70       14.44      2.17 o 
   7   3   7        1.00        0.53      2.55 o 
  -9   4   7        0.56        0.00      3.02 o 
  -8   4   7       46.55       49.19      2.69 o 
  -7   4   7        0.26        0.69      2.12 o 
  -6   4   7        7.45        4.90      2.12 o 
  -5   4   7       80.75       83.37      3.41 o 
  -4   4   7      166.36      161.03      4.57 o 
  -3   4   7      127.38      140.84      4.71 o 
  -2   4   7        7.59        4.54      1.39 o 
  -1   4   7      330.31      318.45      7.89 o 
   0   4   7        2.65        4.68      0.97 o 
   1   4   7       25.19       24.35      2.03 o 
   2   4   7       31.12       31.97      2.25 o 
   3   4   7      409.62      409.64     10.74 o 
   4   4   7      113.51      119.80      4.17 o 
   5   4   7       75.20       65.87      3.20 o 
   6   4   7        0.02       -2.49      3.37 o 
   7   4   7        0.78        1.02      2.30 o 
  -9   5   7       19.39       17.00      1.85 o 
  -8   5   7        0.04        0.46      1.59 o 
  -7   5   7        9.63        9.41      2.15 o 
  -6   5   7       10.85       17.37      2.23 o 
  -5   5   7      123.97      127.37      4.10 o 
  -4   5   7       81.14       77.36      3.20 o 
  -3   5   7       19.59       18.42      1.93 o 
  -2   5   7      725.94      681.95     16.43 o 
  -1   5   7        8.12        2.84      1.46 o 
   0   5   7      385.60      313.29      5.75 o 
   1   5   7      259.28      244.05      7.58 o 
   2   5   7        0.71       -0.47      1.67 o 
   3   5   7      453.31      455.90     11.57 o 
   4   5   7       31.83       28.82      2.87 o 
   5   5   7       11.50       11.43      2.10 o 
   6   5   7        1.18        2.41      1.53 o 
   7   5   7        1.46        0.48      2.23 o 
  -9   6   7        1.15       -0.90      3.07 o 
  -8   6   7        1.35        2.37      1.78 o 
  -7   6   7      126.92      138.59      5.07 o 
  -6   6   7       14.54       12.75      2.19 o 
  -5   6   7       25.89       22.92      2.42 o 
  -4   6   7        4.17        5.15      1.82 o 
  -3   6   7       17.28       22.76      2.07 o 
  -2   6   7      507.25      481.19     14.14 o 
  -1   6   7        6.75        5.87      1.55 o 
   0   6   7       37.74       33.22      1.99 o 
   1   6   7      127.26      141.25      4.29 o 
   2   6   7      221.41      253.47      6.81 o 
   3   6   7        7.37        1.89      2.11 o 
   4   6   7       14.64       16.85      2.59 o 
   5   6   7        1.01       -3.94      3.94 o 
   6   6   7        9.72       13.10      1.90 o 
   7   6   7        0.02       -0.22      2.10 o 
  -9   7   7        5.72        3.55      1.40 o 
  -8   7   7       16.71       18.83      2.27 o 
  -7   7   7       21.83       25.29      2.23 o 
  -6   7   7        9.97        9.19      2.39 o 
  -5   7   7        4.52        8.79      2.06 o 
  -4   7   7       19.29       24.23      2.33 o 
  -3   7   7      602.17      579.89     16.61 o 
  -2   7   7      632.22      618.06     16.70 o 
  -1   7   7       74.51       76.24      2.86 o 
   0   7   7       82.12       97.27      2.31 o 
   1   7   7      401.85      380.96      9.83 o 
   2   7   7       48.29       42.35      2.81 o 
   3   7   7       37.37       33.79      2.70 o 
   4   7   7        0.38       -4.34      4.73 o 
   5   7   7        1.25       -0.49      3.75 o 
   6   7   7        0.27       -0.18      1.53 o 
   7   7   7        2.06        1.52      1.02 o 
  -9   8   7        2.60        1.33      1.27 o 
  -8   8   7        2.87        2.87      1.80 o 
  -7   8   7       17.60       19.04      2.10 o 
  -6   8   7        4.25        1.11      4.38 o 
  -5   8   7       24.88       21.49      2.51 o 
  -4   8   7       57.75       52.51      2.96 o 
  -3   8   7       12.66        8.98      2.02 o 
  -2   8   7      130.02      135.36      4.30 o 
  -1   8   7       95.98       87.99      3.22 o 
   0   8   7      150.84      135.59      2.70 o 
   1   8   7       41.74       43.64      2.70 o 
   2   8   7        5.98        4.91      2.01 o 
   3   8   7        0.72        1.09      3.07 o 
   4   8   7        0.69        1.62      4.48 o 
   5   8   7        9.84       10.12      1.87 o 
   6   8   7       15.19       13.71      1.88 o 
   7   8   7        3.17        1.43      2.24 o 
  -9   9   7        0.77       -1.80      2.38 o 
  -8   9   7        6.78        4.03      1.56 o 
  -7   9   7        0.00        0.50      1.58 o 
  -6   9   7       36.24       39.02      3.12 o 
  -5   9   7       53.03       52.10      3.03 o 
  -4   9   7       23.74       33.46      2.40 o 
  -3   9   7      226.25      227.05      6.56 o 
  -2   9   7       17.07       15.15      2.02 o 
  -1   9   7      203.35      202.93      7.25 o 
   0   9   7        0.01        0.41      1.87 o 
   1   9   7       93.65       82.17      3.28 o 
   2   9   7       28.29       31.90      2.59 o 
   3   9   7       22.47       19.25      2.30 o 
   4   9   7        5.36        5.19      2.22 o 
   5   9   7       31.77       24.27      2.29 o 
   6   9   7        5.00        7.04      1.50 o 
  -9  10   7        0.19        1.16      2.07 o 
  -8  10   7        2.15        1.68      1.55 o 
  -7  10   7       38.31       28.67      2.50 o 
  -6  10   7       28.15       29.69      2.87 o 
  -5  10   7       33.59       41.43      2.86 o 
  -4  10   7        9.72       10.88      2.07 o 
  -3  10   7        1.06        5.36      1.98 o 
  -2  10   7       85.54       89.81      3.44 o 
  -1  10   7      230.15      222.39      6.46 o 
   0  10   7        1.09       -0.42      4.18 o 
   1  10   7       21.94       20.68      2.38 o 
   2  10   7       25.85       39.38      2.68 o 
   3  10   7      137.05      144.92      5.05 o 
   4  10   7       35.94       33.21      2.70 o 
   5  10   7        3.77        2.37      1.79 o 
   6  10   7        0.09       -0.29      2.85 o 
  -8  11   7        0.27       -2.24      3.22 o 
  -7  11   7        1.48        0.90      3.54 o 
  -6  11   7        4.32        2.64      4.06 o 
  -5  11   7       32.63       38.13      3.29 o 
  -4  11   7       62.95       70.70      3.40 o 
  -3  11   7       58.10       62.09      3.17 o 
  -2  11   7       71.30       70.64      3.18 o 
  -1  11   7       14.79       17.56      2.10 o 
   0  11   7       77.48       67.95      2.27 o 
   1  11   7       22.76       15.61      2.20 o 
   2  11   7       15.22       16.50      2.31 o 
   3  11   7        1.82        0.55      4.10 o 
   4  11   7        3.30        4.15      1.93 o 
   5  11   7        9.30        4.14      1.78 o 
   6  11   7       11.24       10.34      1.39 o 
  -8  12   7       10.39        7.04      1.44 o 
  -7  12   7        1.49        0.00      3.68 o 
  -6  12   7       39.73       39.94      2.69 o 
  -5  12   7       21.14       17.04      2.53 o 
  -4  12   7       69.04       57.12      3.14 o 
  -3  12   7       29.55       32.09      2.57 o 
  -2  12   7        0.37        0.95      1.63 o 
  -1  12   7       31.38       21.18      2.37 o 
   0  12   7       14.15       17.05      2.25 o 
   1  12   7      172.97      181.22      5.49 o 
   2  12   7       86.72       89.38      4.40 o 
   3  12   7       49.99       44.42      3.20 o 
   4  12   7        0.34       -1.45      3.83 o 
   5  12   7        0.22       -3.43      3.43 o 
   6  12   7        0.53       -2.26      2.26 o 
  -8  13   7        3.43        4.90      1.33 o 
  -7  13   7        2.70        0.76      1.54 o 
  -6  13   7        0.22       -0.58      1.56 o 
  -5  13   7       47.57       48.08      3.15 o 
  -4  13   7        0.33        2.78      4.48 o 
  -3  13   7       16.35       17.15      2.20 o 
  -2  13   7      200.97      226.66      6.91 o 
  -1  13   7        0.84        1.09      4.08 o 
   0  13   7        0.04       -0.25      1.53 o 
   1  13   7       27.22       26.74      2.60 o 
   2  13   7       54.59       52.33      3.55 o 
   3  13   7        9.54        7.77      1.98 o 
   4  13   7        3.47        4.39      1.73 o 
   5  13   7       23.30       29.03      2.17 o 
   6  13   7        1.01        1.28      2.05 o 
  -8  14   7        0.18       -1.04      1.04 o 
  -7  14   7        0.48       -3.40      3.40 o 
  -6  14   7       67.25       61.23      3.25 o 
  -5  14   7        1.38        1.55      3.90 o 
  -4  14   7       14.03       16.06      2.64 o 
  -3  14   7       70.68       62.42      3.56 o 
  -2  14   7       18.59       21.83      2.39 o 
  -1  14   7        0.21       -3.89      4.05 o 
   0  14   7       13.92       12.76      1.58 o 
   1  14   7       68.81       67.20      3.63 o 
   2  14   7       18.81       14.77      2.35 o 
   3  14   7       17.08        9.36      2.09 o 
   4  14   7        5.38        6.80      1.80 o 
   5  14   7        0.02       -0.72      1.20 o 
  -7  15   7        2.47       -0.29      2.78 o 
  -6  15   7        6.90        7.24      1.95 o 
  -5  15   7        6.02        1.46      4.39 o 
  -4  15   7       86.46      105.99      3.94 o 
  -3  15   7        5.40        7.03      2.38 o 
  -2  15   7       31.59       42.36      3.10 o 
  -1  15   7      288.64      292.49      7.85 o 
   0  15   7       16.48       19.06      1.67 o 
   1  15   7        1.56        3.55      2.10 o 
   2  15   7       38.89       45.83      2.85 o 
   3  15   7        4.21        1.94      1.79 o 
   4  15   7        4.22        1.47      3.08 o 
   5  15   7       38.79       42.92      2.04 o 
  -7  16   7        0.80       -0.49      2.29 o 
  -6  16   7       19.64       20.03      2.30 o 
  -5  16   7        8.74        7.95      1.86 o 
  -4  16   7       18.49       19.44      2.24 o 
  -3  16   7       12.13       13.35      2.57 o 
  -2  16   7        7.94        9.14      2.27 o 
  -1  16   7       12.25       12.47      2.33 o 
   0  16   7        8.68        8.75      1.88 o 
   1  16   7        4.54        2.30      1.83 o 
   2  16   7       46.00       57.88      2.87 o 
   3  16   7       32.89       34.44      2.65 o 
   4  16   7        8.77        9.31      1.66 o 
   5  16   7        0.29        2.05      0.85 o 
  -7  17   7        0.43        0.76      1.90 o 
  -6  17   7        0.66       -1.16      1.41 o 
  -5  17   7        6.20        6.00      1.83 o 
  -4  17   7        0.99        1.39      3.51 o 
  -3  17   7       54.94       61.01      2.98 o 
  -2  17   7        3.07        4.58      1.60 o 
  -1  17   7       22.44       32.70      2.48 o 
   0  17   7       31.00       38.27      1.83 o 
   1  17   7       38.16       34.60      2.35 o 
   2  17   7       13.45       13.75      2.06 o 
   3  17   7       62.40       66.62      3.08 o 
   4  17   7        5.24        3.97      1.44 o 
  -6  18   7        0.14        1.64      1.09 o 
  -5  18   7        3.44        3.55      1.51 o 
  -4  18   7        0.45       -3.74      3.74 o 
  -3  18   7       47.03       45.35      2.71 o 
  -2  18   7        0.33        0.58      1.51 o 
  -1  18   7        0.53       -2.43      3.80 o 
   0  18   7        1.31        0.89      5.94 o 
   1  18   7       68.53       68.66      3.30 o 
   2  18   7        0.03       -1.96      3.07 o 
   3  18   7        7.22        4.85      1.54 o 
   4  18   7        0.11       -0.62      2.13 o 
  -6  19   7        1.50        2.82      1.02 o 
  -5  19   7        2.40        3.08      1.28 o 
  -4  19   7        1.03       -0.72      2.87 o 
  -3  19   7       28.62       32.49      2.42 o 
  -2  19   7        4.34       10.36      1.83 o 
  -1  19   7       13.41       15.30      2.10 o 
   0  19   7        9.72       11.93      1.41 o 
   1  19   7        1.70       -0.39      2.69 o 
   2  19   7        7.01        6.79      1.66 o 
   3  19   7       36.26       37.19      1.98 o 
  -5  20   7        1.00       -2.24      2.41 o 
  -4  20   7        0.06        0.59      2.75 o 
  -3  20   7        5.67        3.98      1.45 o 
  -2  20   7        0.07       -3.42      3.42 o 
  -1  20   7        4.37        2.75      1.52 o 
   0  20   7       15.17       12.98      1.29 o 
   1  20   7        0.39        1.33      1.21 o 
   2  20   7       12.35       13.22      1.55 o 
   3  20   7        0.18       -0.57      1.76 o 
  -4  21   7        0.05       -1.15      1.97 o 
  -3  21   7       18.37       20.25      1.72 o 
  -2  21   7        0.42        1.78      1.30 o 
  -1  21   7        0.74        0.00      2.44 o 
   0  21   7        5.87        2.66      0.97 o 
   1  21   7       18.31       24.17      1.81 o 
   2  21   7        4.53        4.98      1.13 o 
  -4  22   7        0.27       -1.11      1.74 o 
  -3  22   7        0.27        1.96      0.96 o 
  -2  22   7        1.40       -0.72      2.25 o 
  -1  22   7        8.47        6.93      1.29 o 
   0  22   7        2.21        2.77      1.21 o 
   1  22   7        1.34        2.01      1.04 o 
  -2  23   7        0.03        0.33      1.89 o 
  -1  23   7        1.12        2.52      0.90 o 
  -9   0   8       26.74       23.58      1.95 o 
  -8   0   8       18.54       16.04      1.98 o 
  -7   0   8       16.61       19.75      2.55 o 
  -6   0   8       73.92       58.34      3.33 o 
  -5   0   8        0.36       -0.51      4.33 o 
  -4   0   8        6.70        3.19      2.06 o 
  -3   0   8      177.84      192.27      5.64 o 
  -2   0   8      238.96      230.00      7.36 o 
  -1   0   8      273.72      278.82      7.98 o 
   0   0   8      304.73      299.35      5.91 o 
   1   0   8       30.38       33.31      2.29 o 
   2   0   8      405.66      419.03     10.85 o 
   3   0   8        8.64       11.76      2.27 o 
   4   0   8       64.50       64.04      3.70 o 
   5   0   8        8.23        8.64      1.74 o 
   6   0   8       11.30       11.52      1.89 o 
   7   0   8        0.03       -0.17      0.90 o 
  -9   1   8        1.09       -2.68      2.78 o 
  -8   1   8       42.39       40.70      2.79 o 
  -7   1   8       44.15       46.74      3.29 o 
  -6   1   8      108.98      104.51      3.91 o 
  -5   1   8      289.80      278.21      9.41 o 
  -4   1   8       25.17       28.29      2.41 o 
  -3   1   8     1168.00     1161.04     22.87 o 
  -2   1   8      451.01      453.77      9.93 o 
  -1   1   8      458.88      471.67     14.14 o 
   0   1   8      164.80      137.90      6.90 o 
   1   1   8      151.76      151.77      4.58 o 
   2   1   8        3.14        1.50      4.49 o 
   3   1   8      365.24      357.96     10.38 o 
   4   1   8       42.59       40.77      3.12 o 
   5   1   8       18.08       13.77      2.07 o 
   6   1   8        2.97        4.14      1.43 o 
   7   1   8        0.43       -1.81      1.81 o 
  -9   2   8       15.21       17.68      1.67 o 
  -8   2   8        0.34       -1.73      1.73 o 
  -7   2   8       24.47       27.16      2.78 o 
  -6   2   8        1.15        0.55      4.46 o 
  -5   2   8       22.65       19.75      2.48 o 
  -4   2   8      184.03      178.83      4.60 o 
  -3   2   8       60.15       71.86      3.01 o 
  -2   2   8        4.36        1.99      1.76 o 
  -1   2   8        2.70        3.21      1.62 o 
   0   2   8       26.63       31.57      1.61 o 
   1   2   8       57.46       70.27      3.16 o 
   2   2   8      111.15      115.28      3.75 o 
   3   2   8       36.98       36.71      2.78 o 
   4   2   8        6.92        4.00      2.17 o 
   5   2   8        1.11       -0.47      3.57 o 
   6   2   8        0.02       -1.33      2.49 o 
   7   2   8        0.61       -1.78      1.78 o 
  -9   3   8       11.45       12.59      1.57 o 
  -8   3   8        1.64        3.79      1.72 o 
  -7   3   8        5.19        8.14      2.28 o 
  -6   3   8        1.50        1.37      2.29 o 
  -5   3   8       54.92       54.00      3.10 o 
  -4   3   8        0.75        2.40      4.05 o 
  -3   3   8      182.82      168.61      5.51 o 
  -2   3   8        1.97        0.42      3.61 o 
  -1   3   8      678.16      694.76     17.56 o 
   0   3   8      209.02      183.97      3.96 o 
   1   3   8      281.56      268.50      8.48 o 
   2   3   8      243.49      221.01      6.80 o 
   3   3   8      163.54      174.94      4.90 o 
   4   3   8        0.11       -3.98      3.98 o 
   5   3   8        5.11        5.14      1.48 o 
   6   3   8        1.62       -0.57      1.49 o 
  -9   4   8       16.10       16.51      1.68 o 
  -8   4   8        8.87        9.36      1.94 o 
  -7   4   8        1.40        0.00      1.86 o 
  -6   4   8       13.12        9.08      2.67 o 
  -5   4   8       16.16        9.85      2.30 o 
  -4   4   8       36.72       36.00      2.45 o 
  -3   4   8       16.64       21.73      2.19 o 
  -2   4   8       29.33       29.20      2.12 o 
  -1   4   8      176.84      169.02      4.67 o 
   0   4   8      118.74      115.87      2.73 o 
   1   4   8       66.49       66.29      3.06 o 
   2   4   8       20.52       29.64      2.58 o 
   3   4   8       45.94       33.39      2.67 o 
   4   4   8        2.92        2.63      4.25 o 
   5   4   8       11.62        9.80      1.84 o 
   6   4   8       29.73       28.28      2.14 o 
  -9   5   8        0.53        1.31      2.12 o 
  -8   5   8        8.57        6.53      1.97 o 
  -7   5   8        5.52        8.98      2.11 o 
  -6   5   8       23.58       23.71      2.82 o 
  -5   5   8       14.66       13.10      2.24 o 
  -4   5   8       93.55       92.42      3.47 o 
  -3   5   8      111.46      106.00      3.63 o 
  -2   5   8      116.24      116.78      3.59 o 
  -1   5   8      173.43      180.65      4.82 o 
   0   5   8        3.99        4.53      1.21 o 
   1   5   8       70.50       82.46      3.39 o 
   2   5   8      240.21      245.48      7.05 o 
   3   5   8        0.94        0.87      1.66 o 
   4   5   8        3.73       -3.64      4.57 o 
   5   5   8        1.08        0.00      3.38 o 
   6   5   8        0.15       -2.99      2.99 o 
  -9   6   8        0.24       -2.59      2.59 o 
  -8   6   8        1.17        0.40      3.12 o 
  -7   6   8       62.45       69.50      3.07 o 
  -6   6   8       12.00       14.74      2.52 o 
  -5   6   8       24.18       25.34      2.45 o 
  -4   6   8       18.28       18.47      2.42 o 
  -3   6   8       10.71       16.57      2.16 o 
  -2   6   8       25.40       21.17      2.37 o 
  -1   6   8       23.23       17.18      2.14 o 
   0   6   8      191.89      191.05      4.21 o 
   1   6   8        3.22        3.38      1.80 o 
   2   6   8       94.75       85.46      3.50 o 
   3   6   8       42.04       50.38      3.20 o 
   4   6   8       17.42       18.96      2.13 o 
   5   6   8       31.93       33.36      2.41 o 
   6   6   8        0.01       -2.15      2.15 o 
  -9   7   8        7.23        3.94      1.31 o 
  -8   7   8        3.07        2.57      1.52 o 
  -7   7   8        0.17        3.26      1.63 o 
  -6   7   8       57.37       54.96      3.40 o 
  -5   7   8       40.12       43.98      3.04 o 
  -4   7   8      104.53      106.45      3.94 o 
  -3   7   8      179.26      176.27      5.86 o 
  -2   7   8        0.75        1.25      1.77 o 
  -1   7   8      287.99      289.69      8.84 o 
   0   7   8        1.24        4.94      2.79 o 
   1   7   8      696.85      685.94     19.20 o 
   2   7   8        9.04       18.19      2.35 o 
   3   7   8       80.14       77.78      3.99 o 
   4   7   8        3.29       -2.01      3.95 o 
   5   7   8        0.82       -2.02      3.46 o 
   6   7   8        2.38        2.17      1.20 o 
  -9   8   8        1.67        2.56      1.09 o 
  -8   8   8       17.16       14.93      1.94 o 
  -7   8   8       13.95       12.12      2.07 o 
  -6   8   8       12.09       12.18      2.39 o 
  -5   8   8       11.15       13.17      2.23 o 
  -4   8   8       38.27       27.88      2.63 o 
  -3   8   8      778.05      747.06     20.43 o 
  -2   8   8        0.31        2.48      4.00 o 
  -1   8   8      116.42      113.46      3.84 o 
   0   8   8        0.34       -2.54      2.83 o 
   1   8   8        0.84        0.00      4.45 o 
   2   8   8        2.83        2.28      1.96 o 
   3   8   8        0.02       -0.54      3.92 o 
   4   8   8        7.50        7.14      1.76 o 
   5   8   8        3.29       -2.31      3.52 o 
   6   8   8        0.01        0.72      2.24 o 
  -9   9   8        0.26       -0.56      0.87 o 
  -8   9   8        4.78        4.47      1.56 o 
  -7   9   8        1.30        0.91      3.41 o 
  -6   9   8       43.89       36.30      2.65 o 
  -5   9   8      121.27      126.16      4.83 o 
  -4   9   8      462.24      480.13     12.23 o 
  -3   9   8       15.37       16.47      2.34 o 
  -2   9   8        5.36       -4.87      4.87 o 
  -1   9   8      384.10      406.24     10.65 o 
   0   9   8        7.03        4.88      1.35 o 
   1   9   8      617.62      575.69     12.88 o 
   2   9   8       18.51       21.36      2.58 o 
   3   9   8       71.78       83.32      3.85 o 
   4   9   8        8.09        9.16      1.70 o 
   5   9   8       43.28       46.26      2.66 o 
   6   9   8        3.47        4.28      1.15 o 
  -8  10   8        0.01        0.00      2.56 o 
  -7  10   8        8.76        9.36      1.96 o 
  -6  10   8        0.53        1.03      3.86 o 
  -5  10   8       26.70       25.79      2.75 o 
  -4  10   8       53.92       53.58      3.09 o 
  -3  10   8        2.26        3.03      2.08 o 
  -2  10   8       67.18       63.15      3.24 o 
  -1  10   8       53.58       57.59      3.04 o 
   0  10   8       62.20       62.20      3.08 o 
   1  10   8        0.07       -0.55      4.42 o 
   2  10   8        8.79        9.20      2.48 o 
   3  10   8       21.97       27.47      2.26 o 
   4  10   8        3.35        2.16      1.59 o 
   5  10   8        2.12        7.92      1.35 o 
   6  10   8        0.13       -1.66      2.18 o 
  -8  11   8        1.89       -0.80      2.41 o 
  -7  11   8        9.05        9.80      1.70 o 
  -6  11   8        3.48        6.62      1.73 o 
  -5  11   8       17.61       20.49      2.45 o 
  -4  11   8       14.09       15.14      2.75 o 
  -3  11   8      214.22      213.79      7.01 o 
  -2  11   8       94.91      103.50      3.94 o 
  -1  11   8      568.96      574.86     13.14 o 
   0  11   8        4.96        4.39      4.68 o 
   1  11   8       21.40       20.98      2.97 o 
   2  11   8       21.92       23.37      2.52 o 
   3  11   8       20.20       25.06      2.17 o 
   4  11   8        0.13       -0.42      2.91 o 
   5  11   8        1.88        1.89      1.30 o 
  -8  12   8        0.05        0.69      2.08 o 
  -7  12   8       11.00       11.24      1.91 o 
  -6  12   8        2.94        2.33      4.10 o 
  -5  12   8       38.97       35.11      2.59 o 
  -4  12   8        1.07       -4.10      4.10 o 
  -3  12   8       85.94       90.08      4.14 o 
  -2  12   8       17.99       15.17      2.39 o 
  -1  12   8        1.10        0.77      1.97 o 
   0  12   8        5.68        9.77      1.58 o 
   1  12   8       14.09       12.79      2.37 o 
   2  12   8       13.80       12.06      2.34 o 
   3  12   8       12.87       12.10      1.86 o 
   4  12   8        1.97       -2.98      2.98 o 
   5  12   8        0.25        1.26      1.20 o 
  -8  13   8        1.08        3.28      0.94 o 
  -7  13   8        0.82        2.86      1.36 o 
  -6  13   8        1.01        0.43      3.71 o 
  -5  13   8       12.43       12.71      1.91 o 
  -4  13   8        0.77       -1.08      4.12 o 
  -3  13   8        4.17       -4.67      4.67 o 
  -2  13   8       24.22       22.94      2.69 o 
  -1  13   8        0.10       -2.22      4.58 o 
   0  13   8       81.98       93.78      3.03 o 
   1  13   8        0.92        1.64      4.13 o 
   2  13   8       17.31       17.94      2.08 o 
   3  13   8       59.75       58.60      2.86 o 
   4  13   8        4.04        4.95      1.72 o 
   5  13   8       13.15       15.46      1.56 o 
  -7  14   8        2.10        1.14      2.48 o 
  -6  14   8        1.93        3.85      1.65 o 
  -5  14   8        5.28        4.45      1.62 o 
  -4  14   8        9.37       14.37      1.93 o 
  -3  14   8        0.87       -3.80      4.17 o 
  -2  14   8       19.36       28.87      2.94 o 
  -1  14   8       28.62       24.60      2.97 o 
   0  14   8       78.41       70.34      2.71 o 
   1  14   8       31.00       36.54      2.49 o 
   2  14   8       28.94       28.82      2.39 o 
   3  14   8        9.81       11.00      1.83 o 
   4  14   8        2.49        2.18      1.38 o 
   5  14   8        2.58        2.58      1.04 o 
  -7  15   8        1.31        0.47      2.62 o 
  -6  15   8       10.10       14.10      1.84 o 
  -5  15   8       30.05       24.38      2.70 o 
  -4  15   8       13.60       15.72      2.04 o 
  -3  15   8        0.04        0.52      3.42 o 
  -2  15   8        0.94       -1.07      2.50 o 
  -1  15   8       74.97       72.85      3.60 o 
   0  15   8        3.72        2.36      3.20 o 
   1  15   8        0.41       -2.00      4.30 o 
   2  15   8        1.22        0.72      1.70 o 
   3  15   8        0.35       -1.49      2.63 o 
   4  15   8        0.38       -0.53      2.31 o 
  -7  16   8       15.12       16.98      1.42 o 
  -6  16   8        0.77        1.50      2.93 o 
  -5  16   8       12.52       10.13      1.88 o 
  -4  16   8        0.17       -0.45      2.89 o 
  -3  16   8        5.65       10.65      1.75 o 
  -2  16   8       23.90       22.14      2.24 o 
  -1  16   8        7.33        7.49      1.71 o 
   0  16   8        1.01       -2.35      2.35 o 
   1  16   8        1.43       -3.98      3.98 o 
   2  16   8        7.13        6.59      1.91 o 
   3  16   8        2.38        5.49      1.48 o 
   4  16   8       10.35       10.06      1.27 o 
  -6  17   8        0.27        1.48      1.16 o 
  -5  17   8        1.38        5.57      1.42 o 
  -4  17   8        1.46       -1.21      3.35 o 
  -3  17   8       14.11       14.47      1.88 o 
  -2  17   8        2.27        1.86      3.55 o 
  -1  17   8        4.30        6.16      1.57 o 
   0  17   8        4.78        6.46      1.21 o 
   1  17   8        1.41       -0.94      1.74 o 
   2  17   8        7.16        7.55      1.76 o 
   3  17   8       81.67       89.33      2.98 o 
   4  17   8        0.00       -0.40      0.82 o 
  -6  18   8        0.27        0.66      0.94 o 
  -5  18   8       23.36       24.86      1.89 o 
  -4  18   8        7.00       10.96      1.71 o 
  -3  18   8        0.02        0.00      2.72 o 
  -2  18   8        0.55       -1.25      2.96 o 
  -1  18   8       18.04       19.70      2.14 o 
   0  18   8        0.60        0.37      1.32 o 
   1  18   8        0.18       -1.09      2.74 o 
   2  18   8        0.24        0.22      1.21 o 
   3  18   8        0.01       -2.46      2.46 o 
  -5  19   8        9.36        8.49      1.31 o 
  -4  19   8        0.71       -0.58      2.88 o 
  -3  19   8       18.48       19.87      1.93 o 
  -2  19   8        1.07        4.02      1.23 o 
  -1  19   8        3.90        4.86      1.56 o 
   0  19   8       32.37       35.46      1.67 o 
   1  19   8        3.99        7.43      1.41 o 
   2  19   8        5.36        1.20      2.48 o 
  -4  20   8        3.06        1.52      1.19 o 
  -3  20   8        7.25        6.93      1.42 o 
  -2  20   8        0.39       -1.78      2.81 o 
  -1  20   8        0.01        1.19      2.15 o 
   0  20   8       10.28       13.36      1.11 o 
   1  20   8        3.82        1.99      1.24 o 
   2  20   8        1.95       -1.40      2.00 o 
  -3  21   8        3.49        5.04      1.22 o 
  -2  21   8       11.49       12.39      1.47 o 
  -1  21   8        0.58        0.70      2.10 o 
   0  21   8        0.21        0.19      0.75 o 
   1  21   8       10.33       11.72      1.14 o 
  -2  22   8        0.78        0.00      1.61 o 
  -1  22   8       13.04       12.47      1.11 o 
  -9   1   9       33.05       27.34      1.81 o 
  -8   1   9        6.73       13.10      1.80 o 
  -7   1   9       36.01       35.10      2.59 o 
  -6   1   9       28.86       29.62      2.89 o 
  -5   1   9        3.16        4.43      1.98 o 
  -4   1   9       35.87       29.74      2.68 o 
  -3   1   9      110.45       90.49      3.63 o 
  -2   1   9      328.30      315.75      9.28 o 
  -1   1   9      538.39      556.74     12.04 o 
   0   1   9       86.74       82.84      4.11 o 
   1   1   9       15.29       15.86      2.33 o 
   2   1   9       71.55       73.49      3.47 o 
   3   1   9       93.24       90.82      4.39 o 
   4   1   9        5.31        2.59      1.74 o 
   5   1   9        0.05       -2.22      2.72 o 
   6   1   9        0.45       -0.44      2.34 o 
  -9   2   9       11.36        8.23      1.41 o 
  -8   2   9        7.79        6.43      1.76 o 
  -7   2   9        5.82        0.97      4.35 o 
  -6   2   9        2.55       -1.08      5.38 o 
  -5   2   9      361.91      369.91     10.69 o 
  -4   2   9      166.59      172.35      5.38 o 
  -3   2   9      142.19      153.22      4.86 o 
  -2   2   9       24.49       26.79      2.37 o 
  -1   2   9       14.62       15.38      2.34 o 
   0   2   9       87.31       74.68      2.35 o 
   1   2   9        0.47        0.52      4.45 o 
   2   2   9        6.29       12.20      2.16 o 
   3   2   9       39.98       36.50      3.16 o 
   4   2   9        1.17        1.43      3.20 o 
   5   2   9        8.84       10.23      1.91 o 
   6   2   9        8.14        8.96      1.25 o 
  -9   3   9        6.24        6.62      1.16 o 
  -8   3   9        4.94       -1.11      3.81 o 
  -7   3   9        5.83        6.93      1.87 o 
  -6   3   9       20.25       24.40      2.79 o 
  -5   3   9       16.12       16.08      2.36 o 
  -4   3   9      298.19      319.94      9.84 o 
  -3   3   9      478.39      434.65     10.83 o 
  -2   3   9      457.61      428.87     10.77 o 
  -1   3   9      119.07      130.36      4.00 o 
   0   3   9      270.85      268.68     12.80 o 
   1   3   9      218.36      219.34      6.60 o 
   2   3   9      489.14      492.02     12.35 o 
   3   3   9       29.39       30.32      3.08 o 
   4   3   9       18.60       19.56      2.03 o 
   5   3   9        0.04       -3.35      3.35 o 
   6   3   9        0.00        0.47      1.05 o 
  -9   4   9        7.46        6.34      1.33 o 
  -8   4   9       17.91       18.24      2.01 o 
  -7   4   9       88.81       88.10      3.40 o 
  -6   4   9        3.89        2.40      2.36 o 
  -5   4   9        0.07        2.94      1.88 o 
  -4   4   9        0.26        0.53      3.93 o 
  -3   4   9       36.47       38.52      2.70 o 
  -2   4   9       12.00       14.41      2.07 o 
  -1   4   9      115.92       97.27      3.48 o 
   0   4   9      359.70      344.27     11.28 o 
   1   4   9       11.54       12.01      2.08 o 
   2   4   9       87.42       78.29      3.92 o 
   3   4   9        0.05        2.10      3.56 o 
   4   4   9        4.64        5.54      1.69 o 
   5   4   9        9.34        7.19      1.70 o 
   6   4   9        1.87       -0.89      1.12 o 
  -9   5   9        4.23        5.08      1.13 o 
  -8   5   9        5.26        1.74      3.61 o 
  -7   5   9       29.65       30.64      2.37 o 
  -6   5   9      209.57      202.80      5.67 o 
  -5   5   9      301.56      289.83      9.67 o 
  -4   5   9      165.69      172.89      5.25 o 
  -3   5   9        3.38       10.36      1.96 o 
  -2   5   9       75.73       70.98      3.28 o 
  -1   5   9      106.92      102.55      3.65 o 
   0   5   9      254.12      253.65      5.56 o 
   1   5   9      128.64      118.44      4.14 o 
   2   5   9       99.66      101.51      4.35 o 
   3   5   9       56.48       54.85      3.64 o 
   4   5   9       87.81       80.60      3.22 o 
   5   5   9       30.49       33.14      2.36 o 
   6   5   9        0.41       -1.28      2.04 o 
  -9   6   9        4.23        3.68      1.05 o 
  -8   6   9        8.45        8.65      1.57 o 
  -7   6   9        6.98       -2.71      4.29 o 
  -6   6   9        0.06       -1.57      1.91 o 
  -5   6   9        0.02       -2.74      4.87 o 
  -4   6   9      141.34      152.24      4.59 o 
  -3   6   9      158.05      152.35      5.01 o 
  -2   6   9       54.35       51.96      2.89 o 
  -1   6   9        7.48        0.00      4.56 o 
   0   6   9       31.64       35.39      1.88 o 
   1   6   9       18.01       17.25      2.24 o 
   2   6   9       51.45       47.41      3.62 o 
   3   6   9       43.53       43.41      2.81 o 
   4   6   9       23.09       18.59      2.28 o 
   5   6   9        9.76       11.17      1.71 o 
   6   6   9        4.86        5.72      0.96 o 
  -8   7   9        7.02        0.31      3.18 o 
  -7   7   9        8.46       -1.74      4.69 o 
  -6   7   9        0.25       -3.67      3.67 o 
  -5   7   9        0.60       -5.09      5.09 o 
  -4   7   9        7.68        0.55      5.55 o 
  -3   7   9      244.60      238.23      7.12 o 
  -2   7   9      111.03      106.24      3.86 o 
  -1   7   9      444.34      416.33     10.95 o 
   0   7   9       52.74       47.93      2.35 o 
   1   7   9       17.59       18.36      2.36 o 
   2   7   9        2.20        1.07      4.01 o 
   3   7   9        4.21        1.20      1.75 o 
   4   7   9        1.61        4.30      1.64 o 
   5   7   9        1.12       -1.49      2.44 o 
  -8   8   9        9.41        6.45      1.54 o 
  -7   8   9       16.76       13.59      2.05 o 
  -6   8   9        4.59        0.50      4.27 o 
  -5   8   9        1.13       -4.65      4.65 o 
  -4   8   9        0.35       -4.95      4.95 o 
  -3   8   9       95.56       96.31      3.93 o 
  -2   8   9        0.35        4.73      2.03 o 
  -1   8   9       11.82       12.34      2.47 o 
   0   8   9        5.36        3.01      1.69 o 
   1   8   9       27.13       25.54      2.58 o 
   2   8   9       13.18       18.07      2.15 o 
   3   8   9        4.97        1.46      3.87 o 
   4   8   9        4.01        4.50      1.72 o 
   5   8   9       12.86       11.77      1.59 o 
  -8   9   9        0.65       -1.05      2.36 o 
  -7   9   9        2.14        3.13      1.50 o 
  -6   9   9        4.57        8.11      1.66 o 
  -5   9   9        4.94        7.85      2.41 o 
  -4   9   9        3.16       -4.39      4.60 o 
  -3   9   9       25.04       32.29      2.81 o 
  -2   9   9      185.62      169.24      5.39 o 
  -1   9   9        3.25       -0.33      1.91 o 
   0   9   9        4.67        5.31      5.14 o 
   1   9   9       23.95       22.83      2.58 o 
   2   9   9       18.41       19.38      2.66 o 
   3   9   9        0.21       -1.41      3.15 o 
   4   9   9        0.03       -1.13      2.99 o 
   5   9   9        9.32        9.62      1.35 o 
  -8  10   9        0.40        1.75      1.06 o 
  -7  10   9        2.59        1.81      3.18 o 
  -6  10   9        2.96        3.04      1.71 o 
  -5  10   9        3.78       -0.52      4.37 o 
  -4  10   9       10.61        9.67      2.28 o 
  -3  10   9      234.21      264.12      7.51 o 
  -2  10   9       12.80       14.71      2.54 o 
  -1  10   9       15.08       12.64      2.43 o 
   0  10   9       99.39       83.40      2.93 o 
   1  10   9       52.53       46.51      3.20 o 
   2  10   9        0.23        2.56      1.53 o 
   3  10   9       12.38       14.10      1.92 o 
   4  10   9        1.74       -2.80      3.28 o 
   5  10   9        0.15        1.05      1.03 o 
  -8  11   9        5.34        4.98      1.13 o 
  -7  11   9       10.10        8.26      1.75 o 
  -6  11   9        4.35        6.38      1.69 o 
  -5  11   9       20.50       20.38      2.20 o 
  -4  11   9        8.26        3.20      5.07 o 
  -3  11   9       33.91       33.37      3.06 o 
  -2  11   9      142.90      132.87      4.79 o 
  -1  11   9        8.31        7.28      2.37 o 
   0  11   9      351.81      387.06      7.78 o 
   1  11   9       15.72       15.52      2.40 o 
   2  11   9        0.79        1.48      3.72 o 
   3  11   9        3.21        8.02      1.84 o 
   4  11   9        0.01       -1.27      2.74 o 
   5  11   9        0.03       -2.10      2.10 o 
  -8  12   9        0.04       -0.80      1.58 o 
  -7  12   9        1.45        1.84      1.38 o 
  -6  12   9        0.03        1.20      3.18 o 
  -5  12   9        2.06        1.61      1.54 o 
  -4  12   9       31.43       33.52      2.39 o 
  -3  12   9        0.52       -4.55      4.55 o 
  -2  12   9        0.91        0.00      3.26 o 
  -1  12   9        2.16        3.93      1.81 o 
   0  12   9       19.26       19.63      1.93 o 
   1  12   9        1.96       -2.57      4.20 o 
   2  12   9       14.32       16.81      2.06 o 
   3  12   9        1.60        0.00      3.30 o 
   4  12   9       16.62       22.85      1.91 o 
  -7  13   9       25.05       22.82      1.83 o 
  -6  13   9        9.43       13.15      1.77 o 
  -5  13   9        0.24       -1.77      3.65 o 
  -4  13   9       89.15       84.38      3.44 o 
  -3  13   9       12.60       18.08      2.10 o 
  -2  13   9       26.94       28.31      2.72 o 
  -1  13   9       34.55       33.96      2.89 o 
   0  13   9       18.62       23.03      1.70 o 
   1  13   9        6.11        8.78      1.67 o 
   2  13   9       24.55       21.15      2.31 o 
   3  13   9       29.09       32.00      2.16 o 
   4  13   9        0.30        0.24      2.16 o 
  -7  14   9        2.20        0.16      1.17 o 
  -6  14   9        6.95       10.67      1.62 o 
  -5  14   9        0.07       -0.91      1.69 o 
  -4  14   9        0.67        1.38      2.88 o 
  -3  14   9       11.57       11.34      1.96 o 
  -2  14   9        1.72        0.00      3.92 o 
  -1  14   9       21.57       22.23      2.24 o 
   0  14   9        0.08       -0.28      1.96 o 
   1  14   9       77.42       73.58      3.04 o 
   2  14   9       24.13       30.73      2.36 o 
   3  14   9        3.08       -0.93      2.88 o 
   4  14   9       12.77       16.68      1.32 o 
  -7  15   9        0.42        1.17      0.92 o 
  -6  15   9        4.91        5.09      1.44 o 
  -5  15   9       10.31       10.82      1.82 o 
  -4  15   9        8.55       11.91      1.77 o 
  -3  15   9       49.19       57.18      2.71 o 
  -2  15   9        6.76        5.41      1.88 o 
  -1  15   9       25.80       28.27      2.39 o 
   0  15   9       14.70       13.32      1.54 o 
   1  15   9        4.30        3.32      1.76 o 
   2  15   9        1.58        1.49      1.55 o 
   3  15   9        3.80        9.94      1.26 o 
  -6  16   9        1.53        1.12      1.14 o 
  -5  16   9        2.21        4.05      1.44 o 
  -4  16   9        0.00       -2.25      2.76 o 
  -3  16   9        1.00       -0.41      3.19 o 
  -2  16   9        3.73        4.33      1.67 o 
  -1  16   9       22.17       28.06      2.50 o 
   0  16   9        1.45        2.01      1.54 o 
   1  16   9        0.07       -2.57      2.82 o 
   2  16   9        0.27        0.91      2.40 o 
   3  16   9        2.62       -1.71      2.38 o 
  -6  17   9        3.11        5.49      0.89 o 
  -5  17   9       13.68       14.95      1.67 o 
  -4  17   9        0.08       -2.89      2.89 o 
  -3  17   9       17.93       21.58      2.06 o 
  -2  17   9       15.13       13.25      1.97 o 
  -1  17   9        9.37       10.61      1.76 o 
   0  17   9        4.07        5.95      1.06 o 
   1  17   9       74.09       85.41      3.06 o 
   2  17   9        1.86        1.19      1.28 o 
   3  17   9        0.05       -1.11      1.77 o 
  -5  18   9        0.49        1.00      1.95 o 
  -4  18   9       11.88       10.67      1.54 o 
  -3  18   9        0.05        0.85      1.19 o 
  -2  18   9        6.90        6.72      1.48 o 
  -1  18   9        0.51        0.33      2.55 o 
   0  18   9        1.28        1.16      0.92 o 
   1  18   9        6.06        4.89      1.29 o 
   2  18   9        3.88        4.49      0.98 o 
  -4  19   9        8.66        5.74      1.15 o 
  -3  19   9        0.72        0.99      1.98 o 
  -2  19   9        2.49        7.58      1.31 o 
  -1  19   9       22.23       29.03      1.93 o 
   0  19   9        1.18        0.50      0.75 o 
   1  19   9        0.21        0.60      1.81 o 
  -3  20   9        5.15        5.85      1.02 o 
  -2  20   9        0.01       -2.13      2.13 o 
  -1  20   9        0.57        0.87      1.00 o 
   0  20   9        3.92        3.59      0.74 o 
  -9   0  10        2.39        0.80      0.95 o 
  -8   0  10        5.46        9.75      1.48 o 
  -7   0  10        0.36       -2.13      2.99 o 
  -6   0  10        2.49        6.54      1.72 o 
  -5   0  10      120.79      112.31      4.54 o 
  -4   0  10       21.69       21.52      2.45 o 
  -3   0  10       70.04       64.32      3.13 o 
  -2   0  10      315.29      313.45      9.61 o 
  -1   0  10      174.94      159.34      4.48 o 
   0   0  10      678.74      624.07      9.62 o 
   1   0  10       14.68       15.41      2.50 o 
   2   0  10       32.50       26.15      2.88 o 
   3   0  10        1.92        3.14      1.70 o 
   4   0  10       12.69       17.21      1.98 o 
   5   0  10        4.62        7.74      1.31 o 
  -9   1  10        6.45        5.95      1.01 o 
  -8   1  10        1.06       -1.23      2.65 o 
  -7   1  10        1.60        1.70      1.70 o 
  -6   1  10        2.44        1.51      4.17 o 
  -5   1  10       45.02       41.80      3.20 o 
  -4   1  10        4.80        4.33      2.05 o 
  -3   1  10        0.61       -4.28      4.48 o 
  -2   1  10       18.82       23.11      2.24 o 
  -1   1  10       84.86       82.97      3.53 o 
   0   1  10       80.14       87.83      3.33 o 
   1   1  10      223.09      203.31      6.92 o 
   2   1  10       12.71       14.70      2.44 o 
   3   1  10       40.74       41.47      2.60 o 
   4   1  10        2.13        0.09      1.66 o 
   5   1  10        2.93        0.74      2.47 o 
  -8   2  10        0.47       -0.91      2.52 o 
  -7   2  10        1.82       -2.11      3.29 o 
  -6   2  10       26.47       25.07      2.28 o 
  -5   2  10       41.65       40.94      3.16 o 
  -4   2  10       27.02       23.02      2.70 o 
  -3   2  10       12.20       16.52      2.33 o 
  -2   2  10       33.59       35.60      2.73 o 
  -1   2  10       42.19       32.06      2.53 o 
   0   2  10       11.01       11.93      1.56 o 
   1   2  10        6.66        9.17      2.59 o 
   2   2  10       89.72       73.01      3.92 o 
   3   2  10       12.14        8.82      1.81 o 
   4   2  10       26.95       24.55      2.24 o 
   5   2  10        0.01        1.22      2.05 o 
  -8   3  10        1.82        1.92      1.33 o 
  -7   3  10        1.24        0.41      3.54 o 
  -6   3  10       17.73       15.04      2.10 o 
  -5   3  10        6.67        6.80      2.23 o 
  -4   3  10      132.86      141.12      4.89 o 
  -3   3  10      245.87      232.99      6.90 o 
  -2   3  10       50.84       50.44      2.96 o 
  -1   3  10       96.31       99.07      3.73 o 
   0   3  10        0.37       -1.74      1.74 o 
   1   3  10       44.59       38.59      3.02 o 
   2   3  10        9.55        8.16      2.45 o 
   3   3  10        0.05       -1.85      3.27 o 
   4   3  10       14.29       11.34      1.90 o 
   5   3  10        0.14       -0.71      2.04 o 
  -8   4  10        0.36       -2.81      2.81 o 
  -7   4  10        0.02        0.81      3.19 o 
  -6   4  10        2.24        3.42      1.69 o 
  -5   4  10       10.10       12.20      2.46 o 
  -4   4  10       18.32       14.92      2.64 o 
  -3   4  10        4.83       -0.54      4.56 o 
  -2   4  10       84.86       85.15      3.53 o 
  -1   4  10       17.95       12.27      2.17 o 
   0   4  10       49.84       58.54      3.43 o 
   1   4  10       20.89       18.62      2.48 o 
   2   4  10        8.89        6.15      1.78 o 
   3   4  10        6.64        4.36      1.68 o 
   4   4  10        7.69        5.06      1.66 o 
   5   4  10        6.06        4.21      1.34 o 
  -8   5  10        2.85        5.83      1.32 o 
  -7   5  10       26.79       23.94      2.24 o 
  -6   5  10       69.88       74.22      3.29 o 
  -5   5  10        3.55        2.10      4.00 o 
  -4   5  10        0.01        1.22      2.03 o 
  -3   5  10       10.28       11.53      2.38 o 
  -2   5  10       26.70       28.44      2.63 o 
  -1   5  10       58.53       68.54      3.23 o 
   0   5  10        7.63        6.57      1.46 o 
   1   5  10        1.85        1.73      2.04 o 
   2   5  10        0.37        2.93      1.64 o 
   3   5  10        0.10        3.37      1.45 o 
   4   5  10        6.58       -3.87      3.87 o 
   5   5  10        1.54       -0.42      1.76 o 
  -8   6  10        0.53       -2.42      2.42 o 
  -7   6  10        7.19       10.74      1.68 o 
  -6   6  10        7.75        7.56      1.67 o 
  -5   6  10       10.53        9.43      1.92 o 
  -4   6  10      108.22      104.54      4.29 o 
  -3   6  10       17.75       17.51      2.75 o 
  -2   6  10        3.31        7.32      2.44 o 
  -1   6  10       13.02       14.37      2.52 o 
   0   6  10       43.98       48.06      2.31 o 
   1   6  10        0.10        2.51      1.83 o 
   2   6  10       45.99       43.27      2.79 o 
   3   6  10       60.74       58.41      3.14 o 
   4   6  10        0.02        1.39      1.29 o 
   5   6  10        2.88        1.31      1.02 o 
  -8   7  10        0.18       -1.40      2.06 o 
  -7   7  10        2.47        1.43      3.12 o 
  -6   7  10        6.26        9.74      1.59 o 
  -5   7  10        0.54        2.74      1.60 o 
  -4   7  10        0.36        6.14      1.93 o 
  -3   7  10      118.13      117.01      4.64 o 
  -2   7  10        0.85       -0.54      4.76 o 
  -1   7  10       52.13       59.77      3.58 o 
   0   7  10        2.78        0.28      1.62 o 
   1   7  10       13.61       18.40      2.42 o 
   2   7  10        0.94       -1.94      3.42 o 
   3   7  10       16.77       15.80      2.21 o 
   4   7  10       12.84       17.75      1.82 o 
   5   7  10        0.71       -0.35      1.83 o 
  -8   8  10        0.00        0.63      1.89 o 
  -7   8  10        8.66        6.87      1.71 o 
  -6   8  10        3.34        1.30      4.16 o 
  -5   8  10       29.86       31.35      2.32 o 
  -4   8  10       28.41       25.66      2.80 o 
  -3   8  10       48.15       51.83      3.55 o 
  -2   8  10      178.65      180.28      5.67 o 
  -1   8  10       17.53       20.12      2.60 o 
   0   8  10       82.64       81.75      3.82 o 
   1   8  10       41.85       37.03      2.66 o 
   2   8  10        0.87        0.00      3.63 o 
   3   8  10        1.27        0.39      2.58 o 
   4   8  10        6.08       10.91      1.35 o 
  -8   9  10       17.96       18.05      1.38 o 
  -7   9  10        1.65        0.85      1.38 o 
  -6   9  10       60.06       60.96      2.98 o 
  -5   9  10        3.74        5.72      1.65 o 
  -4   9  10       35.72       35.64      2.67 o 
  -3   9  10       88.64      106.34      4.50 o 
  -2   9  10        1.61       -4.82      4.82 o 
  -1   9  10      165.75      166.87      5.38 o 
   0   9  10        1.57        1.69      2.36 o 
   1   9  10       98.32      101.96      3.66 o 
   2   9  10       26.24       27.38      2.14 o 
   3   9  10       10.12        9.89      1.65 o 
   4   9  10        0.41       -2.76      2.76 o 
  -7  10  10        6.30        1.40      2.82 o 
  -6  10  10        0.65       -3.52      3.52 o 
  -5  10  10        1.09        1.64      1.65 o 
  -4  10  10       33.67       46.14      2.66 o 
  -3  10  10       10.31       12.47      2.07 o 
  -2  10  10       39.93       37.14      3.03 o 
  -1  10  10        8.29       11.52      2.24 o 
   0  10  10        6.17        6.75      2.06 o 
   1  10  10        1.27       -1.93      3.80 o 
   2  10  10        3.90        4.91      1.80 o 
   3  10  10        1.23        0.34      2.53 o 
   4  10  10        4.60        3.33      1.18 o 
  -7  11  10        0.58       -2.28      2.28 o 
  -6  11  10        8.36        8.95      1.66 o 
  -5  11  10       25.00       27.04      2.24 o 
  -4  11  10       14.46       16.48      2.05 o 
  -3  11  10      159.23      160.79      4.41 o 
  -2  11  10       42.46       45.39      2.69 o 
  -1  11  10       75.20       77.87      3.39 o 
   0  11  10       34.77       29.38      1.62 o 
   1  11  10       15.66       23.01      2.01 o 
   2  11  10        0.44        0.40      2.78 o 
   3  11  10        0.06       -2.46      2.46 o 
   4  11  10        2.77        3.82      1.00 o 
  -7  12  10        1.04        1.27      1.15 o 
  -6  12  10        7.68        9.15      1.57 o 
  -5  12  10        5.55        5.04      1.79 o 
  -4  12  10       13.02        9.50      1.71 o 
  -3  12  10        1.97        0.67      1.82 o 
  -2  12  10        0.60       -1.60      1.60 o 
  -1  12  10        2.39        4.66      1.70 o 
   0  12  10        0.34       -2.34      2.45 o 
   1  12  10       15.53       18.73      2.16 o 
   2  12  10        0.18       -0.73      3.04 o 
   3  12  10        8.39       11.68      1.50 o 
   4  12  10        0.06        1.10      0.81 o 
  -7  13  10        1.44        0.97      0.93 o 
  -6  13  10        8.14        8.51      1.51 o 
  -5  13  10       51.76       54.86      2.88 o 
  -4  13  10        7.68        6.95      1.95 o 
  -3  13  10        0.04       -2.97      2.97 o 
  -2  13  10       20.55       21.59      2.18 o 
  -1  13  10        0.23        0.82      1.48 o 
   0  13  10        1.59       -0.49      2.61 o 
   1  13  10       16.04       11.86      2.05 o 
   2  13  10        0.52       -1.62      2.88 o 
   3  13  10        4.46        4.90      1.10 o 
  -6  14  10        8.50        9.81      1.38 o 
  -5  14  10        0.07        1.82      1.41 o 
  -4  14  10        0.04       -1.60      1.60 o 
  -3  14  10        0.31       -1.23      3.10 o 
  -2  14  10        0.07       -1.63      1.63 o 
  -1  14  10        0.43       -2.10      2.76 o 
   0  14  10        9.41       10.10      1.23 o 
   1  14  10        4.32       -1.76      3.35 o 
   2  14  10        6.73        3.38      1.33 o 
   3  14  10        5.76        8.92      1.05 o 
  -6  15  10        0.01       -0.19      1.92 o 
  -5  15  10        7.36        9.33      1.33 o 
  -4  15  10        0.52       -2.98      3.29 o 
  -3  15  10        5.96        7.55      1.68 o 
  -2  15  10        0.76        0.38      2.85 o 
  -1  15  10        2.84        0.00      3.47 o 
   0  15  10       10.23       11.23      1.17 o 
   1  15  10       10.77       14.22      1.74 o 
   2  15  10        4.42        3.30      1.16 o 
  -5  16  10        0.52        0.22      1.80 o 
  -4  16  10        0.29       -1.69      2.39 o 
  -3  16  10       18.69       18.29      1.91 o 
  -2  16  10        0.41        1.18      1.24 o 
  -1  16  10        8.16        6.95      1.52 o 
   0  16  10        3.60        1.75      2.09 o 
   1  16  10        0.14       -0.51      2.24 o 
   2  16  10        0.63       -1.89      1.89 o 
  -5  17  10       12.17       13.69      1.19 o 
  -4  17  10        1.15        0.68      2.19 o 
  -3  17  10        3.20        2.59      1.22 o 
  -2  17  10       18.43       20.63      1.68 o 
  -1  17  10        0.56        0.76      1.16 o 
   0  17  10        0.96        2.08      1.05 o 
   1  17  10        0.52        0.00      1.66 o 
  -4  18  10        0.51        1.43      0.82 o 
  -3  18  10        0.04       -1.05      1.79 o 
  -2  18  10        0.05        0.68      1.96 o 
  -1  18  10        0.26       -0.44      2.21 o 
   0  18  10        0.01       -1.42      1.42 o 
  -2  19  10        1.25       -1.16      1.81 o 
  -1  19  10        7.64        6.83      1.08 o 
  -8   1  11        6.31        4.40      1.25 o 
  -7   1  11        9.66        8.85      1.62 o 
  -6   1  11        2.29        2.48      1.77 o 
  -5   1  11        1.43        0.98      3.47 o 
  -4   1  11        6.97        6.25      2.12 o 
  -3   1  11        8.81       11.73      2.16 o 
  -2   1  11       42.00       38.74      3.01 o 
  -1   1  11        0.94        2.14      3.62 o 
   0   1  11        9.39        8.72      1.49 o 
   1   1  11        6.86       -0.50      3.82 o 
   2   1  11       20.47       22.14      2.01 o 
   3   1  11        0.15       -0.73      2.62 o 
   4   1  11        0.86        0.00      2.52 o 
  -8   2  11        3.83        3.39      1.14 o 
  -7   2  11        0.11        2.01      1.41 o 
  -6   2  11       26.59       26.94      2.30 o 
  -5   2  11        3.83        4.58      1.49 o 
  -4   2  11       11.98       14.39      2.14 o 
  -3   2  11        0.29        1.59      3.57 o 
  -2   2  11       19.02       20.46      2.53 o 
  -1   2  11       41.16       43.95      3.06 o 
   0   2  11        3.73        5.78      1.43 o 
   1   2  11       40.57       42.83      2.54 o 
   2   2  11        5.50        4.69      1.54 o 
   3   2  11        0.13        0.36      3.06 o 
   4   2  11        6.48       11.33      1.34 o 
  -8   3  11        3.95        3.73      1.15 o 
  -7   3  11       21.57       17.44      1.77 o 
  -6   3  11        3.76        2.10      3.54 o 
  -5   3  11       14.36       17.92      2.03 o 
  -4   3  11        0.28       -1.54      3.68 o 
  -3   3  11       11.47       19.17      2.34 o 
  -2   3  11       11.97       10.52      2.31 o 
  -1   3  11        1.24       -0.80      2.00 o 
   0   3  11        4.07        4.65      2.34 o 
   1   3  11        0.43       -1.96      3.66 o 
   2   3  11        3.58        0.96      1.48 o 
   3   3  11        1.04        2.72      1.58 o 
   4   3  11        1.26       -1.19      2.27 o 
  -8   4  11        5.28        0.88      1.12 o 
  -7   4  11        0.04       -0.63      2.87 o 
  -6   4  11        3.53        3.80      1.63 o 
  -5   4  11        1.50        1.71      1.59 o 
  -4   4  11        1.01        1.02      3.61 o 
  -3   4  11        3.24        1.84      1.88 o 
  -2   4  11       13.95       15.09      2.20 o 
  -1   4  11        0.28        2.24      1.76 o 
   0   4  11        1.06        0.17      2.18 o 
   1   4  11       30.68       35.03      2.42 o 
   2   4  11        2.45       -2.99      4.02 o 
   3   4  11       10.85       12.26      1.77 o 
   4   4  11       10.94       12.49      1.55 o 
  -8   5  11        0.02        0.41      0.89 o 
  -7   5  11        2.23        1.44      1.40 o 
  -6   5  11        0.80        1.30      1.57 o 
  -5   5  11       48.72       50.61      2.83 o 
  -4   5  11       22.05       19.59      2.18 o 
  -3   5  11       40.24       46.11      3.04 o 
  -2   5  11       59.92       77.89      3.75 o 
  -1   5  11       23.25       24.61      2.68 o 
   0   5  11       32.29       32.06      1.71 o 
   1   5  11        1.80        0.19      1.59 o 
   2   5  11        1.21        1.35      1.49 o 
   3   5  11        5.59       10.32      1.64 o 
   4   5  11        2.88        2.78      1.18 o 
  -8   6  11        0.15        1.06      0.82 o 
  -7   6  11        0.06       -1.17      1.17 o 
  -6   6  11        1.23        1.05      1.53 o 
  -5   6  11       37.06       39.33      2.48 o 
  -4   6  11        8.76       10.13      2.08 o 
  -3   6  11        7.66        7.06      1.87 o 
  -2   6  11        5.18        3.36      2.04 o 
  -1   6  11       19.03       19.51      2.08 o 
   0   6  11       17.09       14.06      1.30 o 
   1   6  11        8.28        7.02      1.70 o 
   2   6  11        4.16        6.41      1.71 o 
   3   6  11        9.93        7.71      1.57 o 
   4   6  11        0.10        0.00      2.10 o 
  -7   7  11       11.56       12.51      1.50 o 
  -6   7  11        1.30        0.73      1.63 o 
  -5   7  11       27.69       25.42      2.38 o 
  -4   7  11        4.49        0.00      3.71 o 
  -3   7  11       37.32       33.36      2.40 o 
  -2   7  11       58.14       56.01      3.15 o 
  -1   7  11        0.49        0.00      3.26 o 
   0   7  11       60.74       55.90      2.01 o 
   1   7  11       27.82       32.96      2.31 o 
   2   7  11       10.41        9.48      1.75 o 
   3   7  11        2.75        1.17      2.55 o 
   4   7  11        7.28        4.75      1.07 o 
  -7   8  11        6.74        2.19      1.31 o 
  -6   8  11        6.24        4.27      1.58 o 
  -5   8  11        0.02        0.83      3.10 o 
  -4   8  11       10.11        9.51      1.91 o 
  -3   8  11        6.05        8.37      2.08 o 
  -2   8  11       54.42       48.44      2.75 o 
  -1   8  11       22.18       23.70      2.18 o 
   0   8  11       29.14       28.86      1.64 o 
   1   8  11        6.85        2.14      3.61 o 
   2   8  11        0.07       -0.73      2.90 o 
   3   8  11        2.17        1.62      1.16 o 
  -7   9  11        0.13       -2.29      2.29 o 
  -6   9  11        4.44        3.39      1.31 o 
  -5   9  11       29.64       29.40      2.27 o 
  -4   9  11        0.06       -3.09      3.39 o 
  -3   9  11        5.21        8.24      1.77 o 
  -2   9  11       14.34       11.28      2.13 o 
  -1   9  11       16.13       11.79      1.98 o 
   0   9  11        8.56        9.09      1.46 o 
   1   9  11        5.49        5.39      1.40 o 
   2   9  11        6.81        8.19      1.45 o 
   3   9  11        1.54        0.61      1.04 o 
  -7  10  11        3.37        3.15      1.04 o 
  -6  10  11        6.28       10.10      1.49 o 
  -5  10  11        5.63        5.44      1.71 o 
  -4  10  11       92.28       83.45      3.56 o 
  -3  10  11       36.22       36.67      2.30 o 
  -2  10  11       60.38       50.78      2.72 o 
  -1  10  11        1.02        0.90      3.18 o 
   0  10  11        1.69        2.01      2.44 o 
   1  10  11        2.84        2.75      1.45 o 
   2  10  11        0.55       -0.31      2.12 o 
   3  10  11        0.07        0.69      0.96 o 
  -6  11  11        0.17       -2.48      2.48 o 
  -5  11  11       22.77       20.30      2.03 o 
  -4  11  11        0.71       -0.77      3.22 o 
  -3  11  11       18.46       21.50      2.29 o 
  -2  11  11        5.37        5.36      1.90 o 
  -1  11  11        1.65        0.42      2.95 o 
   0  11  11        2.80        3.73      1.16 o 
   1  11  11       15.43       16.09      1.84 o 
   2  11  11        1.06        1.10      1.21 o 
   3  11  11        0.01       -0.90      1.82 o 
  -6  12  11        2.84       -2.18      2.28 o 
  -5  12  11        5.69        2.89      1.54 o 
  -4  12  11       23.14       22.87      1.97 o 
  -3  12  11        0.86       -3.31      3.31 o 
  -2  12  11        1.86        0.40      1.66 o 
  -1  12  11       15.96       17.73      1.88 o 
   0  12  11        0.01        0.21      1.61 o 
   1  12  11        0.19       -1.33      1.39 o 
   2  12  11        6.37        6.04      1.30 o 
  -6  13  11        3.56        2.26      0.92 o 
  -5  13  11        0.23        0.77      2.71 o 
  -4  13  11       10.08       13.18      1.65 o 
  -3  13  11       17.93       15.74      1.91 o 
  -2  13  11       12.00        9.74      1.67 o 
  -1  13  11       32.35       34.22      2.23 o 
   0  13  11        8.40        9.12      1.06 o 
   1  13  11        4.27        4.91      1.22 o 
   2  13  11        4.89        3.93      1.16 o 
  -5  14  11        3.97        1.29      1.11 o 
  -4  14  11       14.16       13.99      1.63 o 
  -3  14  11       13.87       12.87      1.65 o 
  -2  14  11        0.01        0.00      2.47 o 
  -1  14  11        2.50        2.96      1.30 o 
   0  14  11        0.71        1.31      1.51 o 
   1  14  11        6.30        5.80      1.21 o 
  -5  15  11        1.81       -0.83      1.74 o 
  -4  15  11        8.47        8.00      1.18 o 
  -3  15  11       19.11       19.42      1.77 o 
  -2  15  11       16.68       16.57      1.55 o 
  -1  15  11       27.11       24.33      1.87 o 
   0  15  11        7.54        6.61      0.91 o 
   1  15  11        2.31        2.42      0.92 o 
  -4  16  11        2.90        4.40      0.94 o 
  -3  16  11        1.91        3.37      1.04 o 
  -2  16  11        0.54        1.90      0.98 o 
  -1  16  11        0.64       -0.21      2.09 o 
   0  16  11       11.56       11.11      0.90 o 
  -2  17  11        0.32       -1.77      1.77 o 
  -1  17  11        0.14       -1.58      1.58 o 
  -7   0  12        1.08        1.97      1.04 o 
  -6   0  12       11.12       13.19      1.67 o 
  -5   0  12        3.94        5.15      1.63 o 
  -4   0  12        3.07        4.04      1.51 o 
  -3   0  12        3.45        1.42      4.09 o 
  -2   0  12       76.08       76.69      3.15 o 
  -1   0  12        2.85        1.79      1.53 o 
   0   0  12       29.94       26.70      1.46 o 
   1   0  12        0.43       -0.79      2.69 o 
   2   0  12        1.27        1.62      2.62 o 
   3   0  12       33.38       29.14      1.92 o 
  -7   1  12        5.53        5.77      1.24 o 
  -6   1  12       14.87       15.06      1.73 o 
  -5   1  12       33.87       29.30      2.47 o 
  -4   1  12       51.56       52.31      2.74 o 
  -3   1  12       23.57       23.77      2.07 o 
  -2   1  12       54.84       60.95      2.99 o 
  -1   1  12       15.94       22.26      2.01 o 
   0   1  12       37.34       41.39      3.02 o 
   1   1  12        5.47        9.19      1.74 o 
   2   1  12        0.34        0.97      2.80 o 
   3   1  12        0.43       -2.43      2.43 o 
  -7   2  12        0.58        0.70      2.59 o 
  -6   2  12        0.43       -1.97      2.55 o 
  -5   2  12        0.51       -3.04      3.04 o 
  -4   2  12        7.21        5.87      1.82 o 
  -3   2  12       10.53       11.16      1.79 o 
  -2   2  12       12.48       13.41      1.96 o 
  -1   2  12        4.69        4.94      1.51 o 
   0   2  12       25.97       24.98      2.41 o 
   1   2  12        0.55        0.00      2.53 o 
   2   2  12        7.27       10.75      1.61 o 
   3   2  12        0.03       -1.56      2.17 o 
  -7   3  12        1.46       -0.34      1.17 o 
  -6   3  12        7.36        6.67      1.64 o 
  -5   3  12        0.69        0.39      3.35 o 
  -4   3  12        0.30        0.88      2.91 o 
  -3   3  12       14.39       12.31      1.84 o 
  -2   3  12       13.76       15.69      1.90 o 
  -1   3  12        1.13        0.37      1.61 o 
   0   3  12       18.36       15.58      1.45 o 
   1   3  12        0.13       -0.38      2.63 o 
   2   3  12       34.08       30.92      2.24 o 
   3   3  12        1.65        0.64      2.07 o 
  -7   4  12        0.39       -0.43      2.21 o 
  -6   4  12        0.94        1.55      2.61 o 
  -5   4  12        1.01        0.76      1.48 o 
  -4   4  12        1.00       -1.64      1.64 o 
  -3   4  12        6.88        6.08      1.64 o 
  -2   4  12        0.78        1.85      3.13 o 
  -1   4  12        5.99       -3.10      3.10 o 
   0   4  12        4.70        7.09      2.08 o 
   1   4  12        1.76        0.94      1.51 o 
   2   4  12        5.28        2.71      1.36 o 
   3   4  12        2.10        1.23      2.24 o 
  -7   5  12        0.20        1.90      0.94 o 
  -6   5  12        5.74        4.22      1.35 o 
  -5   5  12        0.58       -0.37      2.83 o 
  -4   5  12        0.55       -1.66      2.94 o 
  -3   5  12        0.01       -0.89      3.19 o 
  -2   5  12       10.42        9.01      1.88 o 
  -1   5  12        0.04        2.65      1.38 o 
   0   5  12        1.56       -2.38      2.38 o 
   1   5  12       12.04       11.76      1.77 o 
   2   5  12        0.41       -0.65      1.27 o 
   3   5  12        0.05       -0.96      0.96 o 
  -7   6  12        1.53        0.96      0.96 o 
  -6   6  12        0.14        0.21      1.24 o 
  -5   6  12        5.84        4.31      1.58 o 
  -4   6  12        0.03        0.40      3.28 o 
  -3   6  12        0.11        0.43      3.35 o 
  -2   6  12        6.50        5.35      1.87 o 
  -1   6  12        0.36        0.00      3.13 o 
   0   6  12        0.48        2.88      1.00 o 
   1   6  12        0.02        1.39      2.77 o 
   2   6  12        6.25        1.36      2.39 o 
   3   6  12        0.00        0.35      0.86 o 
  -7   7  12        0.82       -0.04      0.91 o 
  -6   7  12       17.53       15.80      1.65 o 
  -5   7  12        4.54        5.48      1.51 o 
  -4   7  12       34.31       36.60      2.53 o 
  -3   7  12        1.33        0.00      3.02 o 
  -2   7  12       17.88       20.54      2.05 o 
  -1   7  12       17.09       13.60      2.14 o 
   0   7  12        7.27        9.74      1.97 o 
   1   7  12        9.67       10.91      1.60 o 
   2   7  12        1.25        2.97      1.12 o 
  -6   8  12        4.81        7.78      1.21 o 
  -5   8  12        6.66        5.96      1.40 o 
  -4   8  12       42.97       47.40      2.61 o 
  -3   8  12       50.82       42.48      2.71 o 
  -2   8  12       15.82       13.15      1.83 o 
  -1   8  12        0.37       -3.10      3.64 o 
   0   8  12        0.69        0.29      1.24 o 
   1   8  12       11.64       11.61      1.61 o 
   2   8  12        0.74       -1.60      2.09 o 
  -6   9  12       19.63       15.51      1.46 o 
  -5   9  12        0.95       -2.83      2.97 o 
  -4   9  12       32.54       34.27      2.29 o 
  -3   9  12       58.60       70.75      3.16 o 
  -2   9  12        8.75       11.04      1.71 o 
  -1   9  12       14.12       17.15      1.98 o 
   0   9  12        0.21        2.27      1.20 o 
   1   9  12        1.98        1.68      1.26 o 
   2   9  12        0.66        0.91      1.03 o 
  -6  10  12        1.97        1.56      0.97 o 
  -5  10  12        3.77        1.84      1.27 o 
  -4  10  12       45.61       46.37      2.46 o 
  -3  10  12        1.21        0.67      3.23 o 
  -2  10  12        5.31        4.33      1.58 o 
  -1  10  12        0.98        1.34      2.92 o 
   0  10  12        9.07        8.50      1.05 o 
   1  10  12        8.56        7.73      1.20 o 
   2  10  12        1.91        0.47      0.93 o 
  -5  11  12        3.95        4.76      1.08 o 
  -4  11  12        0.16        0.82      2.47 o 
  -3  11  12        0.06       -2.66      2.66 o 
  -2  11  12       17.72       20.46      1.84 o 
  -1  11  12       12.53       19.70      1.71 o 
   0  11  12        1.69        1.68      1.19 o 
   1  11  12        6.86        8.30      1.21 o 
  -5  12  12        0.53        0.92      2.01 o 
  -4  12  12        0.17       -1.07      1.10 o 
  -3  12  12       12.18       10.99      1.50 o 
  -2  12  12       36.23       41.67      2.22 o 
  -1  12  12        8.52        0.27      3.01 o 
   0  12  12       14.38        9.49      1.59 o 
   1  12  12        5.58        6.77      1.02 o 
  -4  13  12        1.16        0.60      1.92 o 
  -3  13  12        0.24        0.69      2.29 o 
  -2  13  12        1.32       -0.96      2.38 o 
  -1  13  12        0.25       -0.23      2.36 o 
   0  13  12        3.58        4.54      0.71 o 
  -3  14  12        0.25       -1.80      1.80 o 
  -2  14  12        2.98       -0.39      2.29 o 
  -1  14  12        2.26        3.22      0.97 o 
  -6   1  13        0.48        1.24      1.01 o 
  -5   1  13        0.16        0.57      2.02 o 
  -4   1  13        0.15       -0.17      1.38 o 
  -3   1  13        2.87        1.62      1.51 o 
  -2   1  13        1.27        1.10      3.04 o 
  -1   1  13        0.13       -1.75      2.60 o 
   0   1  13        1.12        0.33      1.22 o 
   1   1  13        7.25        6.07      1.34 o 
   2   1  13       10.33        7.09      1.19 o 
  -6   2  13        0.06        0.63      2.10 o 
  -5   2  13        0.04       -1.13      2.52 o 
  -4   2  13        1.99        3.87      1.38 o 
  -3   2  13       13.69       13.53      1.83 o 
  -2   2  13        0.05       -0.72      2.61 o 
  -1   2  13        8.21        1.04      3.65 o 
   0   2  13        3.66        5.64      0.95 o 
   1   2  13       13.27       13.34      1.56 o 
   2   2  13       41.98       49.45      1.99 o 
  -6   3  13        1.74        1.02      1.79 o 
  -5   3  13        6.95        7.27      1.35 o 
  -4   3  13        0.89       -2.26      2.83 o 
  -3   3  13       16.27       17.36      1.79 o 
  -2   3  13        1.77        0.35      1.53 o 
  -1   3  13        6.39        7.30      1.53 o 
   0   3  13        1.81        1.07      0.97 o 
   1   3  13        0.03       -2.48      2.48 o 
   2   3  13        1.98        5.35      0.93 o 
  -6   4  13        2.83        3.75      1.01 o 
  -5   4  13        3.45        2.57      1.35 o 
  -4   4  13       19.99       26.21      2.01 o 
  -3   4  13       11.13       14.05      1.68 o 
  -2   4  13       17.28       16.28      1.89 o 
  -1   4  13       26.97       27.74      2.12 o 
   0   4  13        5.85        7.99      1.02 o 
   1   4  13        2.60        2.55      1.13 o 
  -6   5  13        1.06        0.36      1.97 o 
  -5   5  13       19.40       15.31      1.64 o 
  -4   5  13        6.24        5.15      1.58 o 
  -3   5  13       23.71       25.31      2.11 o 
  -2   5  13       16.20       18.79      1.80 o 
  -1   5  13       21.46       26.23      1.99 o 
   0   5  13        6.89        9.11      1.05 o 
   1   5  13        8.79        9.71      1.30 o 
  -6   6  13       19.81       20.88      1.35 o 
  -5   6  13       14.75       17.88      1.49 o 
  -4   6  13        2.44        3.38      1.20 o 
  -3   6  13       40.45       42.74      2.38 o 
  -2   6  13        8.94       11.89      1.64 o 
  -1   6  13       13.58       13.10      1.62 o 
   0   6  13       19.93       21.49      3.27 o 
   1   6  13        0.62       -0.82      1.77 o 
  -5   7  13        7.98        7.28      1.26 o 
  -4   7  13       22.19       23.17      1.78 o 
  -3   7  13        0.54        0.29      2.67 o 
  -2   7  13        5.07        4.13      1.43 o 
  -1   7  13        5.08        6.44      1.31 o 
   0   7  13        2.70        2.31      1.30 o 
   1   7  13        6.86        9.29      1.13 o 
  -5   8  13        4.81        6.60      1.19 o 
  -4   8  13        0.05       -2.07      2.07 o 
  -3   8  13        2.22       -0.60      1.26 o 
  -2   8  13        6.61       12.18      1.36 o 
  -1   8  13       14.43       17.02      1.61 o 
   0   8  13       10.76       13.36      0.96 o 
   1   8  13        4.97        5.79      1.02 o 
  -5   9  13        5.35        4.70      0.98 o 
  -4   9  13        1.27       -0.21      2.13 o 
  -3   9  13        0.31       -1.68      2.34 o 
  -2   9  13        1.46        0.49      2.44 o 
  -1   9  13        0.40        0.46      2.28 o 
   0   9  13        0.69       -0.29      1.43 o 
  -4  10  13       13.49       11.07      1.29 o 
  -3  10  13        0.04       -0.98      0.98 o 
  -2  10  13        2.27        1.08      1.12 o 
  -1  10  13        0.00       -1.80      1.99 o 
   0  10  13        2.29        3.83      0.84 o 
  -3  11  13        0.08        0.00      1.83 o 
  -2  11  13        0.85        0.73      1.93 o 
  -1  11  13        0.09       -1.49      1.75 o 
  -4   0  14        8.34        5.85      1.28 o 
  -3   0  14        0.13       -1.13      2.01 o 
  -2   0  14        2.15       -0.91      2.40 o 
  -1   0  14        1.88        0.84      1.07 o 
   0   0  14        4.00        4.33      0.68 o 
  -4   1  14       27.46       27.91      1.66 o 
  -3   1  14        1.26        2.07      1.09 o 
  -2   1  14        8.95        8.05      1.28 o 
  -1   1  14        0.15        0.00      2.10 o 
   0   1  14        0.71       -1.23      1.26 o 
  -4   2  14        3.04        1.66      1.11 o 
  -3   2  14        8.92        9.93      1.30 o 
  -2   2  14        4.38        3.60      1.12 o 
  -1   2  14        8.58        7.30      1.18 o 
   0   2  14        8.41        6.97      0.74 o 
  -4   3  14        0.01        0.00      2.00 o 
  -3   3  14        4.06        3.60      1.12 o 
  -2   3  14        1.18        1.82      1.00 o 
  -1   3  14        0.17        1.27      0.92 o 
  -4   4  14        4.67        1.06      2.24 o 
  -3   4  14       12.66       12.93      1.36 o 
  -2   4  14       12.79       12.02      1.24 o 
  -1   4  14       16.22       16.33      1.31 o 
  -4   5  14       16.17       19.57      1.31 o 
  -3   5  14        0.85        1.12      0.93 o 
  -2   5  14        0.51       -2.22      2.22 o 
  -1   5  14        0.07       -0.68      0.90 o 
  -3   6  14        0.56       -0.46      0.92 o 
  -2   6  14        0.74        0.86      0.83 o 
                                                 
